# Supplementary material for: Population and pan-genomic analyses of Staphylococcus pseudintermedius identify geographic distinctions in accessory gene content and novel loci associated with AMR
Source: Appl Environ Microbiol. 2025 Apr 24;91(5):e00010-25. doi: 10.1128/aem.00010-25 (PMC12094015; doi:10.1128/aem.00010-25)
Supplement: Table S1 — Number of isolates represented for each country used in this study. [file aem.00010-25-s0006.xlsx]

## Sheet: Sheet1
Country	No. Isolates
USA	2454
Canada	333
China	177
Australia	128
Netherlands	119
Spain	106
France	55
Germany	54
Slovenia	48
Norway	33
Argentina	32
New Zealand	30
UK	25
Italy	24
Sri Lanka	8
Sweden	7
Thailand	6
Botswana	6
nan	6
South Korea	4
Denmark	4
Israel	4
Switzerland	4
Hungary	2
India	1
Poland	1
Ireland	1
Japan	1
Turkey	1
Puerto Rico	1
Brazil	1
Grenada	1
Russia	1
Czech Republic	1
