# Supplementary material for: Population and pan-genomic analyses of Staphylococcus pseudintermedius identify geographic distinctions in accessory gene content and novel loci associated with AMR
Source: Appl Environ Microbiol. 2025 Apr 24;91(5):e00010-25. doi: 10.1128/aem.00010-25 (PMC12094015; doi:10.1128/aem.00010-25)
Supplement: Table S2 — Percentages of phenotypically resistant isolates containing a known AMR gene that is also Scoary significant by total number of phenotypically resistant isolates for each antibiotic tested. [file aem.00010-25-s0007.xlsx]

## Sheet: Sheet1
Antibiotic	No. res isolate containing KNOWN AMR gene per antibiotic	total tested AST positive	% known res isolates containing known AMR, Scoary significant genes
Amoxicillin_Clavulanic_Acid	13	159	8.1761
Ampicillin	395	431	91.6473
Cefovecin	232	244	95.082
Gentamicin	141	148	95.2703
Oxacillin	267	285	93.6842
Pradofloxacin	187	215	86.9767
Cefpodoxime	172	179	96.0894
Clindamycin	242	251	96.4143
Doxycycline	261	286	91.2587
Enrofloxacin	217	244	88.9344
Erythromycin	237	248	95.5645
Marbofloxacin	237	243	97.5309
Minocycline	269	282	95.3901
Penicillin	520	553	94.0325
Tetracycline	327	353	92.6346
Trimethoprim_Sulfamethoxazole	263	280	93.9286
Chloramphenicol	69	73	94.5205
Cefazolin	61	70	87.1429
Cephalothin	49	58	84.4828
