# Supplementary material for: Population and pan-genomic analyses of Staphylococcus pseudintermedius identify geographic distinctions in accessory gene content and novel loci associated with AMR
Source: Appl Environ Microbiol. 2025 Apr 24;91(5):e00010-25. doi: 10.1128/aem.00010-25 (PMC12094015; doi:10.1128/aem.00010-25)
Supplement: Table S3 — Scoary significant genes for each antibiotic tested. [file aem.00010-25-s0008.xlsx]

## Sheet: Staph-Suppl-Table-ScoarySigGene
Antibiotics	Gene	Non-unique Gene name	Annotation	Number_pos_present_in	Number_neg_present_in	Number_pos_not_present_in	Number_neg_not_present_in	Sensitivity	Specificity	Odds_ratio	Naive_p	Bonferroni_p	Benjamini_H_p	Max_Pairwise_comparisons	Max_supporting_pairs	Max_opposing_pairs	Best_pairwise_comp_p	Worst_pairwise_comp_p	Empirical_p	known_AMR	res_isos_with_Scoary_Sig_known_AMR_gene	Correlated_with_other_Antibiotics
Amoxicillin_Clavulanic_Acid	group_1412		hypothetical protein	123	98	33	511	78.8462	83.908	19.4351	9.496e-50	3.44135e-46	4.30169e-47	30	20	12	0.0987371	0.361595	0.00599401	no	13	['Cefazolin', 'Cefpodoxime', 'Cephalothin']
Amoxicillin_Clavulanic_Acid	group_1071		hypothetical protein	120	138	36	471	76.9231	77.3399	11.3768	6.17618e-36	2.23825e-32	7.22016e-34	34	18	21	0.229481	0.864166	0.00599401	no	13	['Chloramphenicol', 'Clindamycin', 'Enrofloxacin', 'Erythromycin', 'Marbofloxacin', 'Penicillin', 'Pradofloxacin']
Amoxicillin_Clavulanic_Acid	group_1655	;hsdR_2	hypothetical protein;Type-1 restriction enzyme R protein	135	195	21	414	86.5385	67.9803	13.6484	6.53502e-36	2.36829e-32	7.40091e-34	27	18	11	0.122078	0.442068	0.000999001	no	13	['Cefazolin', 'Cefovecin', 'Cefpodoxime', 'Cephalothin', 'Oxacillin', 'Pradofloxacin']
Amoxicillin_Clavulanic_Acid	group_1505		hypothetical protein	99	99	57	510	63.4615	83.7438	8.94737	7.82674e-30	2.83641e-26	5.45464e-28	29	18	14	0.264931	1	0.00799201	no	13	['Cefpodoxime', 'Cephalothin']
Amoxicillin_Clavulanic_Acid	group_680		hypothetical protein	101	109	55	500	64.7436	82.1018	8.42369	9.54467e-29	3.45899e-25	5.96377e-27	19	10	16	0.00442505	1	0.00599401	no	13	['Erythromycin']
Amoxicillin_Clavulanic_Acid	group_1832		hypothetical protein	101	109	55	500	64.7436	82.1018	8.42369	9.54467e-29	3.45899e-25	5.96377e-27	19	10	16	0.00442505	1	0.00799201	no	13	['Erythromycin']
Amoxicillin_Clavulanic_Acid	bin3_2~~~bin3	bin3_2;bin3;	Putative transposon Tn552 DNA-invertase bin3;hypothetical protein	101	109	55	500	64.7436	82.1018	8.42369	9.54467e-29	3.45899e-25	5.96377e-27	19	10	16	0.00442505	1	0.00699301	no	13	['Erythromycin']
Amoxicillin_Clavulanic_Acid	group_2230		hypothetical protein	116	203	40	406	74.359	66.6667	5.8	2.91361e-20	1.05589e-16	1.00561e-18	33	21	18	0.162756	0.728332	0.000999001	no	13	['Cefazolin', 'Cefpodoxime', 'Cephalothin']
Amoxicillin_Clavulanic_Acid	saeS~~~sasA~~~saeS_1~~~sasG~~~pls	;saeS;sasA;saeS_1;sasG;pls	hypothetical protein;Histidine protein kinase SaeS;Adaptive-response sensory-kinase SasA;Surface protein G;Surface protein	109	186	47	423	69.8718	69.4581	5.27419	8.45944e-19	3.0657e-15	2.81257e-17	38	22	22	0.417692	0.417692	0.001998	no	13	['Cephalothin']
Amoxicillin_Clavulanic_Acid	murF_2~~~murF_1~~~murF_3	;murF_2;murF_1;murF_3	hypothetical protein;UDP-N-acetylmuramoyl-tripeptide--D-alanyl-D-alanine ligase	112	198	44	411	71.7949	67.4877	5.28375	8.76717e-19	3.17722e-15	2.88839e-17	34	22	19	0.121449	0.607591	0.000999001	no	13	['Cefazolin', 'Cefpodoxime', 'Cephalothin']
Amoxicillin_Clavulanic_Acid	group_1561		hypothetical protein	124	255	32	354	79.4872	58.1281	5.37941	1.18327e-17	4.28818e-14	3.63405e-16	31	23	14	0.0106738	0.7201	0.000999001	no	13	['Cefazolin', 'Cefpodoxime', 'Cephalothin', 'Tetracycline']
Amoxicillin_Clavulanic_Acid	topB_2~~~topB_3	topB_2;topB_3	DNA topoisomerase 3	54	47	102	562	34.6154	92.2824	6.33041	9.9648e-16	3.61124e-12	2.86607e-14	38	24	17	0.143307	0.627103	0.00599401	no	13	['Erythromycin']
Amoxicillin_Clavulanic_Acid	group_191		hypothetical protein	120	257	36	352	76.9231	57.7997	4.5655	3.71332e-15	1.34571e-11	1.04318e-13	22	14	13	0.286279	0.523467	0.002997	no	13	['Erythromycin']
Amoxicillin_Clavulanic_Acid	group_2244		hypothetical protein	79	120	77	489	50.641	80.2956	4.18084	7.33278e-14	2.6574e-10	1.88468e-12	42	26	23	0.164149	0.643969	0.000999001	no	13
Amoxicillin_Clavulanic_Acid	group_1032		hypothetical protein	16	3	140	606	10.2564	99.5074	23.0857	2.56077e-09	9.28024e-06	5.33347e-08	8	6	3	0.289062	0.726562	0.00999001	no	13	['Cefazolin', 'Cephalothin']
Amoxicillin_Clavulanic_Acid	group_752		hypothetical protein	28	21	128	588	17.9487	96.5517	6.125	4.57317e-09	1.65732e-05	9.10613e-08	14	3	14	0.00012207	0.057373	0.003996	no	13	['Cefovecin', 'Cefpodoxime']
Amoxicillin_Clavulanic_Acid	fic	;fic	hypothetical protein;Protein adenylyltransferase SoFic	137	403	19	206	87.8205	33.8259	3.68578	2.43691e-08	8.83138e-05	4.46029e-07	21	11	12	0.663624	1	0.000999001	no	13	['Oxacillin']
Amoxicillin_Clavulanic_Acid	group_1188		IS1182 family transposase ISSep1;hypothetical protein	95	220	61	389	60.8974	63.8752	2.75373	3.27593e-08	0.00011872	5.90645e-07	22	6	17	0.0169005	0.0524788	0.00899101	no	13	['Enrofloxacin', 'Marbofloxacin', 'Pradofloxacin']
Amoxicillin_Clavulanic_Acid	group_563		hypothetical protein	42	55	114	554	26.9231	90.9688	3.711	4.75616e-08	0.000172363	8.32673e-07	35	19	19	0.735879	0.735879	0.000999001	no	13	['Cefovecin', 'Cefpodoxime', 'Clindamycin', 'Oxacillin']
Amoxicillin_Clavulanic_Acid	mecI	mecI	Methicillin resistance regulatory protein MecI	13	3	143	606	8.33333	99.5074	18.3636	2.18464e-07	0.000791715	3.56628e-06	9	8	2	0.0390625	0.179688	0.001998	mecI;AMR;METHICILLIN(27)	13	['Cefpodoxime', 'Oxacillin', 'Trimethoprim_Sulfamethoxazole']
Amoxicillin_Clavulanic_Acid	group_2445		hypothetical protein	155	538	1	71	99.359	11.6585	20.4554	8.85418e-07	0.00320876	1.27608e-05	13	12	1	0.00341797	0.00341797	0.004995	no	13	['Clindamycin', 'Enrofloxacin', 'Erythromycin', 'Marbofloxacin', 'Pradofloxacin']
Amoxicillin_Clavulanic_Acid	group_2579		hypothetical protein	11	2	145	607	7.05128	99.6716	23.0241	1.0057e-06	0.00364466	1.40179e-05	6	6	1	0.03125	0.21875	0.00699301	no	13	['Cephalothin']
Amoxicillin_Clavulanic_Acid	group_978		hypothetical protein	155	539	1	70	99.359	11.4943	20.1299	1.44539e-06	0.0052381	1.94725e-05	13	12	1	0.00341797	0.00341797	0.00999001	no	13	['Clindamycin', 'Enrofloxacin', 'Erythromycin', 'Marbofloxacin', 'Pradofloxacin']
Amoxicillin_Clavulanic_Acid	group_2592		hypothetical protein	8	0	148	609	5.12821	100	inf	2.58478e-06	0.00936723	3.19701e-05	4	4	0	0.125	0.125	0.00699301	no	13
Ampicillin	ugpQ_2~~~ugpQ_1	ugpQ_2;ugpQ_1	Glycerophosphodiester phosphodiesterase cytoplasmic	252	10	172	321	59.434	96.9789	47.0302	2.7643e-69	1.00095e-65	1.00095e-65	31	25	8	0.00087791	0.0106738	0.001998	no	395	['Cefazolin', 'Cefovecin', 'Cefpodoxime', 'Cephalothin', 'Oxacillin', 'Penicillin']
Ampicillin	group_2450		hypothetical protein	248	10	176	321	58.4906	96.9789	45.2318	2.48038e-67	8.98147e-64	2.99382e-64	31	25	9	0.00087791	0.0294494	0.003996	no	395	['Cefazolin', 'Cefpodoxime', 'Cephalothin', 'Oxacillin', 'Penicillin']
Ampicillin	mecA_2~~~pbp~~~mecA_1	mecA_2;pbp;mecA_1	PBP2a family beta-lactam-resistant peptidoglycan transpeptidase MecA;Beta-lactam-inducible penicillin-binding protein	248	10	176	321	58.4906	96.9789	45.2318	2.48038e-67	8.98147e-64	2.99382e-64	31	25	9	0.00087791	0.0294494	0.002997	mecA;AMR;METHICILLIN(543)	395	['Cefazolin', 'Cefovecin', 'Cefpodoxime', 'Cephalothin', 'Oxacillin', 'Penicillin']
Ampicillin	mvaS	;mvaS	hypothetical protein;Hydroxymethylglutaryl-CoA synthase	229	9	195	322	54.0094	97.281	42.016	9.23245e-61	3.34307e-57	8.35768e-58	31	25	8	0.00087791	0.0106738	0.000999001	no	395	['Oxacillin', 'Penicillin']
Ampicillin	group_1650		hypothetical protein	228	11	196	320	53.7736	96.6767	33.8404	7.18243e-58	2.60076e-54	5.20152e-55	27	23	6	0.000310749	0.00592461	0.003996	no	395	['Cefpodoxime', 'Cephalothin', 'Oxacillin', 'Penicillin']
Ampicillin	group_1502		hypothetical protein	198	9	226	322	46.6981	97.281	31.3451	1.05231e-48	3.81041e-45	5.44344e-46	19	18	4	7.62939e-05	0.0192108	0.004995	no	395	['Cefovecin', 'Cefpodoxime', 'Cephalothin', 'Enrofloxacin', 'Penicillin', 'Pradofloxacin']
Ampicillin	group_1522		hypothetical protein	193	9	231	322	45.5189	97.281	29.8923	4.8198e-47	1.74525e-43	1.74525e-44	19	17	4	0.000728607	0.0192108	0.00899101	no	395	['Cephalothin', 'Enrofloxacin', 'Pradofloxacin']
Ampicillin	group_1308		hypothetical protein	179	9	245	322	42.217	97.281	26.1397	5.10504e-42	1.84854e-38	1.68049e-39	20	17	4	0.00257683	0.0118179	0.001998	no	395	['Cefovecin', 'Cefpodoxime', 'Enrofloxacin', 'Marbofloxacin', 'Oxacillin', 'Penicillin', 'Pradofloxacin']
Ampicillin	hin_2~~~hin~~~hin_1	hin_2;hin;hin_1	DNA-invertase hin	391	165	33	166	92.217	50.1511	11.9203	8.47397e-41	3.06843e-37	1.80496e-38	75	68	12	1.16718e-13	1.69384e-09	0.000999001	no	395	['Cefovecin', 'Cefpodoxime', 'Doxycycline', 'Enrofloxacin', 'Gentamicin', 'Marbofloxacin', 'Oxacillin', 'Penicillin', 'Tetracycline', 'Trimethoprim_Sulfamethoxazole']
Ampicillin	group_54		hypothetical protein	169	9	255	322	39.8585	97.281	23.7115	1.18523e-38	4.29173e-35	1.86597e-36	22	17	7	0.0169005	0.133801	0.00599401	no	395	['Enrofloxacin', 'Marbofloxacin', 'Penicillin']
Ampicillin	group_264		hypothetical protein	160	8	264	323	37.7358	97.5831	24.4697	1.20716e-36	4.37114e-33	1.50729e-34	25	19	8	0.0146333	0.107752	0.00899101	no	395	['Cefazolin', 'Marbofloxacin', 'Penicillin', 'Pradofloxacin']
Ampicillin	csm3~~~csm3_1	csm3;csm3_1	CRISPR system Cms endoribonuclease Csm3	159	8	265	323	37.5	97.5831	24.225	2.85824e-36	1.03497e-32	3.33861e-34	16	14	3	0.00418091	0.0212708	0.00899101	no	395	['Cefovecin', 'Enrofloxacin', 'Marbofloxacin']
Ampicillin	group_1471		hypothetical protein	157	8	267	323	37.0283	97.5831	23.7411	7.09836e-36	2.57032e-32	7.34376e-34	24	18	7	0.0226558	0.0639147	0.004995	no	395	['Enrofloxacin', 'Penicillin', 'Pradofloxacin']
Ampicillin	cas2_1~~~cas2	cas2_1;cas2	CRISPR-associated endoribonuclease Cas2	157	8	267	323	37.0283	97.5831	23.7411	7.09836e-36	2.57032e-32	7.34376e-34	16	14	4	0.00418091	0.0768127	0.00899101	no	395	['Cefovecin', 'Enrofloxacin']
Ampicillin	group_561		ISNCY family transposase ISBli29	381	166	43	165	89.8585	49.8489	8.80709	1.31754e-34	4.77082e-31	1.13591e-32	83	69	20	6.80259e-10	2.4307e-06	0.000999001	no	395	['Cefpodoxime', 'Enrofloxacin', 'Gentamicin', 'Marbofloxacin', 'Penicillin']
Ampicillin	group_260		hypothetical protein	379	164	45	167	89.3868	50.4532	8.57629	3.26413e-34	1.18194e-30	2.7487e-32	86	69	22	1.34955e-08	6.54423e-06	0.000999001	no	395	['Enrofloxacin', 'Gentamicin', 'Penicillin']
Ampicillin	group_1583		hypothetical protein	111	5	313	326	26.1792	98.4894	23.122	7.10721e-25	2.57352e-21	3.43136e-23	22	17	5	0.0169005	0.0169005	0.001998	no	395	['Cefovecin', 'Enrofloxacin', 'Oxacillin', 'Penicillin', 'Pradofloxacin']
Ampicillin	cas6_1~~~cas6_2~~~cas6	;cas6_1;cas6_2;cas6	hypothetical protein;CRISPR-associated endoribonuclease Cas6	109	5	315	326	25.7075	98.4894	22.5613	2.93531e-24	1.06288e-20	1.38036e-22	21	16	5	0.0266037	0.0266037	0.001998	no	395	['Enrofloxacin', 'Marbofloxacin', 'Penicillin', 'Pradofloxacin']
Ampicillin	group_154		hypothetical protein	96	4	328	327	22.6415	98.7915	23.9268	2.0158e-21	7.2992e-18	8.68952e-20	22	18	4	0.00434351	0.00434351	0.001998	no	395	['Cefovecin', 'Clindamycin', 'Enrofloxacin', 'Gentamicin', 'Marbofloxacin', 'Minocycline', 'Oxacillin', 'Penicillin', 'Pradofloxacin', 'Trimethoprim_Sulfamethoxazole']
Ampicillin	blaR1~~~blaR1_2~~~blaR1_1	blaR1;blaR1_2;blaR1_1	Regulatory protein BlaR1;beta-lactam sensor/signal transducer BlaR1	326	148	98	183	76.8868	55.287	4.11321	1.27659e-19	4.62254e-16	5.25289e-18	113	76	53	0.000309602	0.572656	0.000999001	blaR1;AMR;BETA-LACTAM(840)	395	['Cefovecin', 'Clindamycin', 'Erythromycin', 'Penicillin', 'Trimethoprim_Sulfamethoxazole']
Ampicillin	group_1990	blaI	Penicillinase repressor	318	146	106	185	75	55.8912	3.80137	4.53828e-18	1.64331e-14	1.767e-16	112	74	58	0.000860568	0.776965	0.000999001	blaI;AMR;BETA-LACTAM(979)	395	['Clindamycin', 'Penicillin']
Ampicillin	group_2444		hypothetical protein	63	0	361	331	14.8585	100	inf	2.09432e-17	7.58353e-14	7.66013e-16	4	4	0	0.125	0.125	0.00999001	no	395	['Penicillin']
Ampicillin	blaZ~~~blaZ_1	blaZ;blaZ_1	Beta-lactamase	308	141	116	190	72.6415	57.4018	3.57789	6.66511e-17	2.41344e-13	2.36612e-15	111	72	60	0.00223835	0.447806	0.00699301	blaPC1;AMR;BETA-LACTAM(841) blaZ;AMR;BETA-LACTAM(247)	395	['Cefpodoxime', 'Clindamycin', 'Erythromycin', 'Oxacillin', 'Penicillin', 'Trimethoprim_Sulfamethoxazole']
Ampicillin	group_6		hypothetical protein	54	0	370	331	12.7358	100	inf	1.1757e-14	4.25722e-11	3.80109e-13	4	4	0	0.125	0.125	0.000999001	no	395	['Enrofloxacin', 'Penicillin']
Ampicillin	group_10		hypothetical protein	53	0	371	331	12.5	100	inf	1.21079e-14	4.38428e-11	3.87989e-13	4	4	0	0.125	0.125	0.001998	no	395	['Enrofloxacin', 'Penicillin']
Ampicillin	sufS	sufS	Cysteine desulfurase	57	1	367	330	13.4434	99.6979	51.2534	2.79845e-14	1.01332e-10	8.66083e-13	5	4	1	0.375	0.375	0.00699301	no	395	['Marbofloxacin', 'Penicillin', 'Pradofloxacin']
Ampicillin	mecR1	mecR1	Methicillin resistance mecR1 protein;beta-lactam sensor/signal transducer MecR1	50	2	374	329	11.7925	99.3958	21.992	2.85437e-11	1.03357e-07	7.65604e-10	15	13	2	0.00738525	0.00738525	0.00699301	mecR1;AMR;METHICILLIN(110)	395	['Penicillin']
Ampicillin	group_741		hypothetical protein	189	82	235	249	44.5755	75.2266	2.44219	2.04849e-08	7.41757e-05	4.21453e-07	82	35	58	0.000221964	0.224245	0.002997	no	395	['Gentamicin']
Ampicillin	group_1970		IS1182 family transposase ISSep1	33	1	391	330	7.78302	99.6979	27.8517	9.85887e-08	0.00035699	1.85932e-06	9	9	1	0.00390625	0.0390625	0.001998	no	395
Ampicillin	group_2547		hypothetical protein	28	0	396	331	6.60377	100	inf	1.01398e-07	0.000367164	1.9024e-06	6	6	0	0.03125	0.03125	0.00699301	no	395	['Doxycycline', 'Oxacillin', 'Tetracycline']
Ampicillin	desK~~~cheB~~~desR	;desK;cheB;desR	hypothetical protein;Sensor histidine kinase DesK;Protein-glutamate methylesterase/protein-glutamine glutaminase;Transcriptional regulatory protein DesR	373	241	51	90	87.9717	27.1903	2.73127	1.6832e-07	0.000609485	3.04743e-06	76	52	32	0.00176187	0.206737	0.000999001	no	395	['Cefpodoxime', 'Enrofloxacin']
Ampicillin	lnrL_3~~~lnrL_1~~~lnrL_2~~~btuD_2	lnrL_3;;lnrL_1;lnrL_2;btuD_2	Linearmycin resistance ATP-binding protein LnrL;hypothetical protein;Vitamin B12 import ATP-binding protein BtuD	373	241	51	90	87.9717	27.1903	2.73127	1.6832e-07	0.000609485	3.04743e-06	76	52	32	0.00176187	0.206737	0.000999001	no	395	['Cefpodoxime', 'Enrofloxacin']
Ampicillin	group_871		hypothetical protein	373	241	51	90	87.9717	27.1903	2.73127	1.6832e-07	0.000609485	3.04743e-06	76	52	32	0.00176187	0.206737	0.000999001	no	395	['Cefpodoxime', 'Enrofloxacin']
Ampicillin	desK	desK;	Sensor histidine kinase DesK;hypothetical protein	373	241	51	90	87.9717	27.1903	2.73127	1.6832e-07	0.000609485	3.04743e-06	76	52	32	0.00176187	0.206737	0.002997	no	395	['Cefpodoxime', 'Enrofloxacin']
Cefazolin	group_2450		hypothetical protein	61	204	7	501	89.7059	71.0638	21.4013	2.58699e-23	9.37784e-20	2.34446e-20	21	16	5	0.0266037	0.0266037	0.00999001	no	61	['Ampicillin', 'Cefpodoxime', 'Cephalothin', 'Oxacillin', 'Penicillin']
Cefazolin	mecA_2~~~pbp~~~mecA_1	mecA_2;pbp;mecA_1	PBP2a family beta-lactam-resistant peptidoglycan transpeptidase MecA;Beta-lactam-inducible penicillin-binding protein	61	204	7	501	89.7059	71.0638	21.4013	2.58699e-23	9.37784e-20	2.34446e-20	22	17	5	0.0169005	0.0169005	0.004995	mecA;AMR;METHICILLIN(543)	61	['Ampicillin', 'Cefovecin', 'Cefpodoxime', 'Cephalothin', 'Oxacillin', 'Penicillin']
Cefazolin	ugpQ_2~~~ugpQ_1	ugpQ_2;ugpQ_1	Glycerophosphodiester phosphodiesterase cytoplasmic	61	208	7	497	89.7059	70.4965	20.8221	6.89947e-23	2.50106e-19	5.00211e-20	21	16	5	0.0266037	0.0266037	0.00899101	no	61	['Ampicillin', 'Cefovecin', 'Cefpodoxime', 'Cephalothin', 'Oxacillin', 'Penicillin']
Cefazolin	group_1655	;hsdR_2	hypothetical protein;Type-1 restriction enzyme R protein	56	279	12	426	82.3529	60.4255	7.12545	6.63384e-12	2.40477e-08	4.45327e-10	20	12	8	0.503445	0.503445	0.000999001	no	61	['Amoxicillin_Clavulanic_Acid', 'Cefovecin', 'Cefpodoxime', 'Cephalothin', 'Oxacillin', 'Pradofloxacin']
Cefazolin	group_2230		hypothetical protein	55	268	13	437	80.8824	61.9858	6.89868	1.06545e-11	3.86227e-08	6.77592e-10	24	15	9	0.307456	0.307456	0.000999001	no	61	['Amoxicillin_Clavulanic_Acid', 'Cefpodoxime', 'Cephalothin']
Cefazolin	group_1651		hypothetical protein	48	205	20	500	70.5882	70.922	5.85366	3.88479e-11	1.40824e-07	2.23529e-09	19	13	8	0.167068	0.647606	0.001998	no	61	['Cefovecin', 'Cefpodoxime', 'Cephalothin', 'Oxacillin']
Cefazolin	group_1412		hypothetical protein	45	180	23	525	66.1765	74.4681	5.70652	4.99549e-11	1.81086e-07	2.70991e-09	23	14	12	0.404873	1	0.001998	no	61	['Amoxicillin_Clavulanic_Acid', 'Cefpodoxime', 'Cephalothin']
Cefazolin	group_2353		hypothetical protein	45	186	23	519	66.1765	73.617	5.45933	9.88579e-11	3.5836e-07	5.19362e-09	22	13	12	0.523467	0.831812	0.000999001	no	61	['Cephalothin']
Cefazolin	group_1652		hypothetical protein	48	215	20	490	70.5882	69.5035	5.46977	2.05369e-10	7.44464e-07	1.03398e-08	19	13	8	0.167068	0.647606	0.000999001	no	61	['Cefpodoxime', 'Cephalothin']
Cefazolin	murF_2~~~murF_1~~~murF_3	;murF_2;murF_1;murF_3	hypothetical protein;UDP-N-acetylmuramoyl-tripeptide--D-alanyl-D-alanine ligase	52	262	16	443	76.4706	62.8369	5.49523	5.13319e-10	1.86078e-06	2.4166e-08	26	15	11	0.557197	0.557197	0.00699301	no	61	['Amoxicillin_Clavulanic_Acid', 'Cefpodoxime', 'Cephalothin']
Cefazolin	group_1162	;insK	hypothetical protein;IS3 family transposase ISRso8;IS3 family transposase ISCce3;Putative transposase InsK for insertion sequence element IS150	48	224	20	481	70.5882	68.227	5.15357	8.61737e-10	3.1238e-06	3.95417e-08	26	18	12	0.0755187	0.845019	0.000999001	no	61	['Cephalothin', 'Gentamicin', 'Trimethoprim_Sulfamethoxazole']
Cefazolin	group_2584		hypothetical protein	9	1	59	704	13.2353	99.8582	107.39	1.76943e-09	6.4142e-06	7.63595e-08	5	5	1	0.0625	0.375	0.000999001	no	61	['Cephalothin']
Cefazolin	group_1561		hypothetical protein	56	327	12	378	82.3529	53.617	5.3945	7.42119e-09	2.69018e-05	2.92411e-07	22	15	8	0.133801	0.286279	0.002997	no	61	['Amoxicillin_Clavulanic_Acid', 'Cefpodoxime', 'Cephalothin', 'Tetracycline']
Cefazolin	group_2590		hypothetical protein	9	2	59	703	13.2353	99.7163	53.6186	9.05521e-09	3.28251e-05	3.21815e-07	4	4	2	0.125	1	0.003996	no	61	['Cephalothin']
Cefazolin	group_2580		hypothetical protein	9	2	59	703	13.2353	99.7163	53.6186	9.05521e-09	3.28251e-05	3.21815e-07	4	4	2	0.125	1	0.003996	no	61	['Cephalothin']
Cefazolin	group_2583		hypothetical protein	9	2	59	703	13.2353	99.7163	53.6186	9.05521e-09	3.28251e-05	3.21815e-07	4	4	2	0.125	1	0.00999001	no	61	['Cephalothin']
Cefazolin	group_2589		hypothetical protein	9	2	59	703	13.2353	99.7163	53.6186	9.05521e-09	3.28251e-05	3.21815e-07	4	4	2	0.125	1	0.00699301	no	61	['Cephalothin']
Cefazolin	group_2588		hypothetical protein	9	2	59	703	13.2353	99.7163	53.6186	9.05521e-09	3.28251e-05	3.21815e-07	4	4	2	0.125	1	0.00899101	no	61	['Cephalothin']
Cefazolin	group_2586		hypothetical protein	9	2	59	703	13.2353	99.7163	53.6186	9.05521e-09	3.28251e-05	3.21815e-07	4	4	2	0.125	1	0.00599401	no	61	['Cephalothin']
Cefazolin	group_2581		hypothetical protein	9	2	59	703	13.2353	99.7163	53.6186	9.05521e-09	3.28251e-05	3.21815e-07	4	4	2	0.125	1	0.00799201	no	61	['Cephalothin']
Cefazolin	group_2582		hypothetical protein	9	2	59	703	13.2353	99.7163	53.6186	9.05521e-09	3.28251e-05	3.21815e-07	4	4	2	0.125	1	0.00899101	no	61	['Cephalothin']
Cefazolin	group_529		hypothetical protein	39	170	29	535	57.3529	75.8865	4.23225	3.4877e-08	0.000126429	9.95505e-07	16	10	9	0.454498	0.803619	0.000999001	no	61
Cefazolin	group_1032		hypothetical protein	11	8	57	697	16.1765	98.8652	16.8136	4.77305e-08	0.000173023	1.33095e-06	8	5	4	0.726562	1	0.00899101	no	61	['Amoxicillin_Clavulanic_Acid', 'Cephalothin']
Cefazolin	group_786		hypothetical protein	48	258	20	447	70.5882	63.4043	4.15814	8.53977e-08	0.000309567	2.23901e-06	18	11	11	0.480682	0.480682	0.003996	no	61
Cefazolin	group_2585		hypothetical protein	9	4	59	701	13.2353	99.4326	26.7331	1.01907e-07	0.000369413	2.63866e-06	5	4	3	0.375	1	0.002997	no	61	['Cefpodoxime', 'Cephalothin']
Cefazolin	group_264		hypothetical protein	34	140	34	565	50	80.1418	4.03571	1.66716e-07	0.000604346	4.2262e-06	28	11	21	0.012541	0.344928	0.00799201	no	61	['Ampicillin', 'Marbofloxacin', 'Penicillin', 'Pradofloxacin']
Cefazolin	group_1816		hypothetical protein	10	8	58	697	14.7059	98.8652	15.0216	3.61939e-07	0.00131203	8.74685e-06	8	4	4	1	1	0.000999001	no	61
Cefazolin	dut_1~~~dut_2~~~dut~~~dut_3	dut_1;dut_2;dut;;dut_3	Deoxyuridine 5'-triphosphate nucleotidohydrolase;hypothetical protein	29	108	39	597	42.6471	84.6809	4.1104	3.72296e-07	0.00134957	8.82075e-06	31	19	17	0.281042	0.7201	0.000999001	no	61	['Cefpodoxime']
Cefazolin	dsrE2~~~glpE_2~~~glpE_3	dsrE2;glpE_2;glpE_3	Sulfur carrier protein DsrE2;Thiosulfate sulfurtransferase GlpE	9	6	59	699	13.2353	99.1489	17.7712	6.17467e-07	0.00223832	1.38168e-05	5	4	3	0.375	1	0.00599401	no	61	['Cephalothin']
Cefazolin	glpE_2	glpE_2	Thiosulfate sulfurtransferase GlpE	9	6	59	699	13.2353	99.1489	17.7712	6.17467e-07	0.00223832	1.38168e-05	5	4	3	0.375	1	0.00599401	no	61	['Cephalothin']
Cefazolin	group_1088		hypothetical protein	8	4	60	701	11.7647	99.4326	23.3667	8.98778e-07	0.00325807	1.95094e-05	7	4	3	1	1	0.003996	no	61
Cefazolin	group_2591		hypothetical protein	6	1	62	704	8.82353	99.8582	68.129	2.45384e-06	0.00889517	4.99728e-05	4	3	1	0.625	0.625	0.00799201	no	61	['Cephalothin']
Cefovecin	ugpQ_2~~~ugpQ_1	ugpQ_2;ugpQ_1	Glycerophosphodiester phosphodiesterase cytoplasmic	220	49	17	487	92.827	90.8582	128.619	1.30817e-120	4.74213e-117	4.74213e-117	38	32	9	2.43426e-05	0.00165805	0.00699301	no	232	['Ampicillin', 'Cefazolin', 'Cefpodoxime', 'Cephalothin', 'Oxacillin', 'Penicillin']
Cefovecin	mecA_2~~~pbp~~~mecA_1	mecA_2;pbp;mecA_1	PBP2a family beta-lactam-resistant peptidoglycan transpeptidase MecA;Beta-lactam-inducible penicillin-binding protein	217	48	20	488	91.5612	91.0448	110.308	2.59599e-117	9.41047e-114	3.13682e-114	39	32	11	7.02548e-05	0.0094753	0.00599401	mecA;AMR;METHICILLIN(543)	232	['Ampicillin', 'Cefazolin', 'Cefpodoxime', 'Cephalothin', 'Oxacillin', 'Penicillin']
Cefovecin	group_1502		hypothetical protein	179	35	58	501	75.5274	93.4701	44.1768	3.3267e-86	1.20593e-82	2.00988e-83	22	20	8	0.000121117	0.286279	0.001998	no	232	['Ampicillin', 'Cefpodoxime', 'Cephalothin', 'Enrofloxacin', 'Penicillin', 'Pradofloxacin']
Cefovecin	group_1651		hypothetical protein	194	59	43	477	81.8565	88.9925	36.4754	1.92136e-84	6.96492e-81	9.94989e-82	34	26	12	0.00293506	0.121449	0.003996	no	232	['Cefazolin', 'Cefpodoxime', 'Cephalothin', 'Oxacillin']
Cefovecin	group_1308		hypothetical protein	164	31	73	505	69.1983	94.2164	36.5974	3.1145e-76	1.12901e-72	1.02637e-73	27	22	9	0.00151372	0.122078	0.002997	no	232	['Ampicillin', 'Cefpodoxime', 'Enrofloxacin', 'Marbofloxacin', 'Oxacillin', 'Penicillin', 'Pradofloxacin']
Cefovecin	group_35		hypothetical protein	149	22	88	514	62.8692	95.8955	39.5589	3.12906e-71	1.13428e-67	8.10203e-69	26	23	6	8.79765e-05	0.00935531	0.003996	no	232	['Oxacillin']
Cefovecin	group_153		hypothetical protein	148	22	89	514	62.4473	95.8955	38.8519	1.84813e-70	6.69948e-67	4.18718e-68	27	23	7	0.000310749	0.0191573	0.004995	no	232	['Cefpodoxime', 'Oxacillin']
Cefovecin	group_1778		hypothetical protein	143	21	94	515	60.3376	96.0821	37.3075	1.79397e-67	6.50315e-64	3.82538e-65	26	22	8	0.000533521	0.0755187	0.00999001	no	232	['Doxycycline', 'Oxacillin', 'Pradofloxacin', 'Tetracycline']
Cefovecin	csm3~~~csm3_1	csm3;csm3_1	CRISPR system Cms endoribonuclease Csm3	146	26	91	510	61.6034	95.1493	31.4708	7.69528e-66	2.78954e-62	1.39477e-63	21	18	7	0.00148964	0.189247	0.00699301	no	232	['Ampicillin', 'Enrofloxacin', 'Marbofloxacin']
Cefovecin	group_15		hypothetical protein	146	26	91	510	61.6034	95.1493	31.4708	7.69528e-66	2.78954e-62	1.39477e-63	21	18	7	0.00148964	0.189247	0.00799201	no	232	['Enrofloxacin', 'Marbofloxacin', 'Oxacillin']
Cefovecin	cas2_1~~~cas2	cas2_1;cas2	CRISPR-associated endoribonuclease Cas2	144	26	93	510	60.7595	95.1493	30.3722	2.35273e-64	8.52864e-61	2.84288e-62	21	18	8	0.00148964	0.38331	0.00999001	no	232	['Ampicillin', 'Enrofloxacin']
Cefovecin	group_1655	;hsdR_2	hypothetical protein;Type-1 restriction enzyme R protein	207	128	30	408	87.3418	76.1194	21.9937	2.70472e-64	9.80463e-61	3.16278e-62	38	27	15	0.013853	0.255875	0.000999001	no	232	['Amoxicillin_Clavulanic_Acid', 'Cefazolin', 'Cefpodoxime', 'Cephalothin', 'Oxacillin', 'Pradofloxacin']
Cefovecin	group_1583		hypothetical protein	107	14	130	522	45.1477	97.3881	30.689	3.38901e-48	1.22852e-44	2.31796e-46	33	25	12	0.00455138	0.162756	0.003996	no	232	['Ampicillin', 'Enrofloxacin', 'Oxacillin', 'Penicillin', 'Pradofloxacin']
Cefovecin	group_1719		hypothetical protein	130	39	107	497	54.8523	92.7239	15.4829	1.87098e-46	6.78232e-43	1.21113e-44	24	10	18	0.0226558	0.541256	0.00799201	no	232	['Cefpodoxime', 'Clindamycin', 'Erythromycin', 'Gentamicin', 'Penicillin']
Cefovecin	group_154		hypothetical protein	90	14	147	522	37.9747	97.3881	22.828	1.18284e-37	4.28781e-34	5.4276e-36	33	25	10	0.00455138	0.035082	0.000999001	no	232	['Ampicillin', 'Clindamycin', 'Enrofloxacin', 'Gentamicin', 'Marbofloxacin', 'Minocycline', 'Oxacillin', 'Penicillin', 'Pradofloxacin', 'Trimethoprim_Sulfamethoxazole']
Cefovecin	group_2226		hypothetical protein	160	166	77	370	67.5105	69.0299	4.63151	2.73567e-21	9.91682e-18	8.12854e-20	39	19	29	0.00337785	1	0.00899101	no	232	['Penicillin']
Cefovecin	iolE	iolE	Inosose dehydratase	71	32	166	504	29.9578	94.0299	6.73645	7.25987e-18	2.6317e-14	1.64481e-16	18	4	16	0.00131226	0.0308838	0.00799201	no	232	['Enrofloxacin', 'Pradofloxacin']
Cefovecin	yidK	yidK	putative symporter YidK	69	31	168	505	29.1139	94.2164	6.69067	2.40074e-17	8.70269e-14	5.33908e-16	19	4	17	0.000728607	0.0192108	0.001998	no	232	['Enrofloxacin', 'Marbofloxacin', 'Oxacillin', 'Pradofloxacin']
Cefovecin	glcR~~~lacR_2~~~lacR_1	glcR;;lacR_2;lacR_1	HTH-type transcriptional repressor GlcR;hypothetical protein;Lactose phosphotransferase system repressor	68	30	169	506	28.692	94.403	6.78659	3.40199e-17	1.23322e-13	7.51965e-16	20	4	18	0.000402451	0.0118179	0.000999001	no	232	['Enrofloxacin', 'Marbofloxacin', 'Oxacillin', 'Pradofloxacin']
Cefovecin	hin_2~~~hin~~~hin_1	hin_2;hin;hin_1	DNA-invertase hin	218	348	19	188	91.9831	35.0746	6.19843	5.59733e-17	2.02903e-13	1.21766e-15	22	18	5	0.00434351	0.0169005	0.000999001	no	232	['Ampicillin', 'Cefpodoxime', 'Doxycycline', 'Enrofloxacin', 'Gentamicin', 'Marbofloxacin', 'Oxacillin', 'Penicillin', 'Tetracycline', 'Trimethoprim_Sulfamethoxazole']
Cefovecin	group_97		hypothetical protein	65	46	172	490	27.4262	91.4179	4.02553	5.91554e-11	2.14438e-07	1.02113e-09	32	9	26	0.000535053	0.0200616	0.003996	no	232	['Trimethoprim_Sulfamethoxazole']
Cefovecin	group_1570		hypothetical protein	65	47	172	489	27.4262	91.2313	3.93184	7.95372e-11	2.88322e-07	1.3473e-09	34	9	28	0.000195126	0.00904119	0.003996	no	232
Cefovecin	expZ_1	;expZ_1	hypothetical protein;Nucleotide-binding protein ExpZ	183	289	54	247	77.2152	46.0821	2.89639	5.43359e-10	1.96968e-06	8.31087e-09	31	23	12	0.0106738	0.281042	0.000999001	no	232	['Cefpodoxime']
Cefovecin	group_2343		hypothetical protein	73	64	164	472	30.8017	88.0597	3.28277	1.48676e-09	5.38951e-06	2.16446e-08	27	7	21	0.00592461	0.0191573	0.003996	no	232	['Cefpodoxime', 'Oxacillin']
Cefovecin	group_161		hypothetical protein	84	84	153	452	35.443	84.3284	2.95425	2.76176e-09	1.00114e-05	3.94149e-08	45	14	35	0.000247088	0.0160944	0.00999001	no	232	['Tetracycline']
Cefovecin	group_563		hypothetical protein	56	42	181	494	23.6287	92.1642	3.63904	7.13789e-09	2.58748e-05	9.99029e-08	45	26	21	0.371298	0.765992	0.003996	no	232	['Amoxicillin_Clavulanic_Acid', 'Cefpodoxime', 'Clindamycin', 'Oxacillin']
Cefovecin	blaR1~~~blaR1_2~~~blaR1_1	blaR1;blaR1_2;blaR1_1	Regulatory protein BlaR1;beta-lactam sensor/signal transducer BlaR1	184	301	53	235	77.6371	43.8433	2.71046	8.10078e-09	2.93653e-05	1.12511e-07	58	30	35	0.148006	0.895683	0.000999001	blaR1;AMR;BETA-LACTAM(840)	232	['Ampicillin', 'Clindamycin', 'Erythromycin', 'Penicillin', 'Trimethoprim_Sulfamethoxazole']
Cefovecin	xerD_1~~~xerC_7~~~xerC_6	;xerD_1;xerC_7;xerC_6	hypothetical protein;Tyrosine recombinase XerD;Tyrosine recombinase XerC	48	32	189	504	20.2532	94.0299	4	1.18414e-08	4.29249e-05	1.61981e-07	38	22	21	0.417692	0.627103	0.00999001	no	232
Cefovecin	maa~~~dapH_1	maa;dapH_1;	Maltose O-acetyltransferase;2345-tetrahydropyridine-26-dicarboxylate N-acetyltransferase;hypothetical protein	235	475	2	61	99.1561	11.3806	15.0895	1.90824e-08	6.91738e-05	2.55254e-07	17	15	2	0.00234985	0.00234985	0.000999001	no	232	['Cefpodoxime', 'Enrofloxacin', 'Erythromycin', 'Marbofloxacin', 'Oxacillin']
Cefovecin	group_752		hypothetical protein	33	16	204	520	13.9241	97.0149	5.25735	5.64242e-08	0.000204538	7.05303e-07	13	3	13	0.000244141	0.0922852	0.001998	no	232	['Amoxicillin_Clavulanic_Acid', 'Cefpodoxime']
Cefovecin	group_821		hypothetical protein	60	53	177	483	25.3165	90.1119	3.08922	7.19381e-08	0.000260776	8.93067e-07	46	25	25	0.658738	0.658738	0.002997	no	232
Cefovecin	ltrA	;ltrA	hypothetical protein;Group II intron-encoded protein LtrA	148	229	89	307	62.4473	57.2761	2.22933	5.28779e-07	0.00191683	5.32451e-06	41	30	19	0.004324	0.755229	0.000999001	no	232	['Cefpodoxime']
Cefovecin	group_1912		hypothetical protein	43	33	194	503	18.1435	93.8433	3.37848	7.7703e-07	0.00281674	7.51129e-06	39	24	21	0.199591	0.749259	0.000999001	no	232	['Penicillin', 'Trimethoprim_Sulfamethoxazole']
Cefovecin	group_877		hypothetical protein	71	79	166	457	29.9578	85.2612	2.47423	1.77484e-06	0.00643378	1.60844e-05	38	25	19	0.0729514	1	0.000999001	no	232
Cefovecin	lytO_1	;lytO_1	hypothetical protein;putative autolysin LytO	43	35	194	501	18.1435	93.4701	3.17275	2.14262e-06	0.00776698	1.91777e-05	37	20	19	0.742829	1	0.00699301	no	232
Cefovecin	xerC_3~~~xerC_1~~~xerC_2~~~IntTn_1~~~IntTn	xerC_3;xerC_1;xerC_2;Int-Tn_1;Int-Tn	Tyrosine recombinase XerC;Transposase from transposon Tn916	43	35	194	501	18.1435	93.4701	3.17275	2.14262e-06	0.00776698	1.91777e-05	28	8	23	0.000912234	0.0356981	0.003996	no	232
Cefovecin	group_1607		hypothetical protein	54	52	183	484	22.7848	90.2985	2.74653	2.57019e-06	0.00931695	2.2669e-05	45	26	22	0.371298	1	0.000999001	no	232	['Oxacillin']
Cefpodoxime	ugpQ_2~~~ugpQ_1	ugpQ_2;ugpQ_1	Glycerophosphodiester phosphodiesterase cytoplasmic	167	101	9	495	94.8864	83.0537	90.9406	1.06913e-84	3.8756e-81	3.44213e-81	33	28	5	6.61877e-05	6.61877e-05	0.000999001	no	172	['Ampicillin', 'Cefazolin', 'Cefovecin', 'Cephalothin', 'Oxacillin', 'Penicillin']
Cefpodoxime	group_2450		hypothetical protein	166	98	10	498	94.3182	83.557	84.3551	1.89911e-84	6.88427e-81	3.44213e-81	34	28	6	0.000195126	0.000195126	0.00899101	no	172	['Ampicillin', 'Cefazolin', 'Cephalothin', 'Oxacillin', 'Penicillin']
Cefpodoxime	mecA_2~~~pbp~~~mecA_1	mecA_2;pbp;mecA_1	PBP2a family beta-lactam-resistant peptidoglycan transpeptidase MecA;Beta-lactam-inducible penicillin-binding protein	165	99	11	497	93.75	83.3893	75.303	1.44371e-82	5.23344e-79	1.74448e-79	34	28	7	0.000195126	0.000821395	0.002997	mecA;AMR;METHICILLIN(543)	172	['Ampicillin', 'Cefazolin', 'Cefovecin', 'Cephalothin', 'Oxacillin', 'Penicillin']
Cefpodoxime	group_1502		hypothetical protein	142	71	34	525	80.6818	88.0872	30.8824	4.33289e-67	1.57067e-63	3.14135e-64	21	18	7	0.00148964	0.189247	0.000999001	no	172	['Ampicillin', 'Cefovecin', 'Cephalothin', 'Enrofloxacin', 'Penicillin', 'Pradofloxacin']
Cefpodoxime	group_1412		hypothetical protein	140	84	36	512	79.5455	85.906	23.7037	1.30151e-59	4.71796e-56	5.89745e-57	34	24	12	0.0243065	0.121449	0.002997	no	172	['Amoxicillin_Clavulanic_Acid', 'Cefazolin', 'Cephalothin']
Cefpodoxime	group_1650		hypothetical protein	143	102	33	494	81.25	82.8859	20.9869	8.09994e-56	2.93623e-52	3.26247e-53	29	22	11	0.00813006	0.264931	0.00999001	no	172	['Ampicillin', 'Cephalothin', 'Oxacillin', 'Penicillin']
Cefpodoxime	group_1308		hypothetical protein	127	67	49	529	72.1591	88.7584	20.4639	1.68825e-54	6.11992e-51	6.11992e-52	26	20	11	0.00935531	0.557197	0.00599401	no	172	['Ampicillin', 'Cefovecin', 'Enrofloxacin', 'Marbofloxacin', 'Oxacillin', 'Penicillin', 'Pradofloxacin']
Cefpodoxime	group_1651		hypothetical protein	143	109	33	487	81.25	81.7114	19.3609	2.03812e-53	7.38818e-50	6.71653e-51	29	22	11	0.00813006	0.264931	0.002997	no	172	['Cefazolin', 'Cefovecin', 'Cephalothin', 'Oxacillin']
Cefpodoxime	group_153		hypothetical protein	117	52	59	544	66.4773	91.2752	20.7458	1.78196e-52	6.4596e-49	5.383e-50	27	22	8	0.00151372	0.052239	0.00999001	no	172	['Cefovecin', 'Oxacillin']
Cefpodoxime	group_1652		hypothetical protein	143	119	33	477	81.25	80.0336	17.3697	3.51075e-50	1.27265e-46	7.95404e-48	30	22	12	0.0161248	0.361595	0.000999001	no	172	['Cefazolin', 'Cephalothin']
Cefpodoxime	group_1655	;hsdR_2	hypothetical protein;Type-1 restriction enzyme R protein	156	178	20	418	88.6364	70.1342	18.3169	7.35205e-46	2.66512e-42	1.02505e-43	31	24	9	0.00332689	0.0294494	0.000999001	no	172	['Amoxicillin_Clavulanic_Acid', 'Cefazolin', 'Cefovecin', 'Cephalothin', 'Oxacillin', 'Pradofloxacin']
Cefpodoxime	group_1505		hypothetical protein	117	85	59	511	66.4773	85.7383	11.9216	1.20388e-39	4.36405e-36	1.09101e-37	32	20	14	0.215327	0.596615	0.00599401	no	172	['Amoxicillin_Clavulanic_Acid', 'Cephalothin']
Cefpodoxime	group_1719		hypothetical protein	101	67	75	529	57.3864	88.7584	10.6326	3.09767e-34	1.1229e-30	2.00519e-32	20	10	15	0.0413895	1	0.001998	no	172	['Cefovecin', 'Clindamycin', 'Erythromycin', 'Gentamicin', 'Penicillin']
Cefpodoxime	group_1981		hypothetical protein	83	50	93	546	47.1591	91.6107	9.74581	2.57639e-28	9.3394e-25	1.11183e-26	31	12	23	0.0106738	0.281042	0.004995	no	172
Cefpodoxime	group_332		hypothetical protein	85	54	91	542	48.2955	90.9396	9.37525	3.49202e-28	1.26586e-24	1.45501e-26	33	12	24	0.013531	0.162756	0.00599401	no	172
Cefpodoxime	group_2230		hypothetical protein	136	186	40	410	77.2727	68.7919	7.49462	8.23928e-28	2.98674e-24	3.39402e-26	36	21	18	0.405032	1	0.002997	no	172	['Amoxicillin_Clavulanic_Acid', 'Cefazolin', 'Cephalothin']
Cefpodoxime	group_2148		hypothetical protein	55	14	121	582	31.25	97.651	18.8961	3.17811e-26	1.15206e-22	1.28007e-24	13	3	10	0.0922852	0.0922852	0.002997	no	172	['Marbofloxacin', 'Pradofloxacin']
Cefpodoxime	murF_2~~~murF_1~~~murF_3	;murF_2;murF_1;murF_3	hypothetical protein;UDP-N-acetylmuramoyl-tripeptide--D-alanyl-D-alanine ligase	132	181	44	415	75	69.6309	6.87845	6.13501e-26	2.22394e-22	2.44389e-24	37	21	18	0.511376	1	0.00899101	no	172	['Amoxicillin_Clavulanic_Acid', 'Cefazolin', 'Cephalothin']
Cefpodoxime	group_1561		hypothetical protein	146	236	30	360	82.9545	60.4027	7.42373	3.03356e-25	1.09967e-21	1.13368e-23	34	24	14	0.0243065	0.391528	0.000999001	no	172	['Amoxicillin_Clavulanic_Acid', 'Cefazolin', 'Cephalothin', 'Tetracycline']
Cefpodoxime	group_355		hypothetical protein	117	188	59	408	66.4773	68.4564	4.30364	1.74677e-16	6.33204e-13	4.8708e-15	48	17	37	0.000222245	0.0594634	0.000999001	no	172	['Enrofloxacin', 'Marbofloxacin', 'Pradofloxacin']
Cefpodoxime	desK~~~cheB~~~desR	;desK;cheB;desR	hypothetical protein;Sensor histidine kinase DesK;Protein-glutamate methylesterase/protein-glutamine glutaminase;Transcriptional regulatory protein DesR	173	457	3	139	98.2955	23.3221	17.5398	6.18304e-14	2.24135e-10	1.28813e-12	19	16	3	0.00442505	0.00442505	0.004995	no	172	['Ampicillin', 'Enrofloxacin']
Cefpodoxime	lnrL_3~~~lnrL_1~~~lnrL_2~~~btuD_2	lnrL_3;;lnrL_1;lnrL_2;btuD_2	Linearmycin resistance ATP-binding protein LnrL;hypothetical protein;Vitamin B12 import ATP-binding protein BtuD	173	457	3	139	98.2955	23.3221	17.5398	6.18304e-14	2.24135e-10	1.28813e-12	19	16	3	0.00442505	0.00442505	0.00799201	no	172	['Ampicillin', 'Enrofloxacin']
Cefpodoxime	group_871		hypothetical protein	173	457	3	139	98.2955	23.3221	17.5398	6.18304e-14	2.24135e-10	1.28813e-12	19	16	3	0.00442505	0.00442505	0.00899101	no	172	['Ampicillin', 'Enrofloxacin']
Cefpodoxime	desK	desK;	Sensor histidine kinase DesK;hypothetical protein	173	457	3	139	98.2955	23.3221	17.5398	6.18304e-14	2.24135e-10	1.28813e-12	19	16	3	0.00442505	0.00442505	0.002997	no	172	['Ampicillin', 'Enrofloxacin']
Cefpodoxime	hin_2~~~hin~~~hin_1	hin_2;hin;hin_1	DNA-invertase hin	164	401	12	195	93.1818	32.7181	6.64589	1.08325e-13	3.92678e-10	2.21852e-12	19	15	4	0.0192108	0.0192108	0.000999001	no	172	['Ampicillin', 'Cefovecin', 'Doxycycline', 'Enrofloxacin', 'Gentamicin', 'Marbofloxacin', 'Oxacillin', 'Penicillin', 'Tetracycline', 'Trimethoprim_Sulfamethoxazole']
Cefpodoxime	group_561		ISNCY family transposase ISBli29	162	394	14	202	92.0455	33.8926	5.93256	4.52676e-13	1.64095e-09	9.16733e-12	23	18	6	0.010622	0.0346897	0.00699301	no	172	['Ampicillin', 'Enrofloxacin', 'Gentamicin', 'Marbofloxacin', 'Penicillin']
Cefpodoxime	group_656		hypothetical protein	139	301	37	295	78.9773	49.4966	3.68187	7.33114e-12	2.65754e-08	1.42114e-10	34	24	15	0.0243065	0.607591	0.000999001	no	172	['Enrofloxacin', 'Marbofloxacin', 'Pradofloxacin']
Cefpodoxime	expZ_1	;expZ_1	hypothetical protein;Nucleotide-binding protein ExpZ	142	329	34	267	80.6818	44.7987	3.38942	4.59244e-10	1.66476e-06	7.92743e-09	24	19	8	0.00661075	0.15159	0.000999001	no	172	['Cefovecin']
Cefpodoxime	group_2343		hypothetical protein	57	79	119	517	32.3864	86.745	3.13467	3.35387e-08	0.000121578	4.71232e-07	25	7	22	0.000156522	0.0432853	0.000999001	no	172	['Cefovecin', 'Oxacillin']
Cefpodoxime	mecI	mecI	Methicillin resistance regulatory protein MecI	14	2	162	594	7.95455	99.6644	25.6667	5.21711e-08	0.00018912	7.13661e-07	9	8	2	0.0390625	0.179688	0.000999001	mecI;AMR;METHICILLIN(27)	172	['Amoxicillin_Clavulanic_Acid', 'Oxacillin', 'Trimethoprim_Sulfamethoxazole']
Cefpodoxime	maa~~~dapH_1	maa;dapH_1;	Maltose O-acetyltransferase;2345-tetrahydropyridine-26-dicarboxylate N-acetyltransferase;hypothetical protein	176	533	0	63	100	10.5705	inf	5.47802e-08	0.000198578	7.43739e-07	15	15	0	6.10352e-05	6.10352e-05	0.000999001	no	172	['Cefovecin', 'Enrofloxacin', 'Erythromycin', 'Marbofloxacin', 'Oxacillin']
Cefpodoxime	group_752		hypothetical protein	28	21	148	575	15.9091	96.4765	5.18018	7.51615e-08	0.000272461	9.90766e-07	14	3	14	0.00012207	0.057373	0.00599401	no	172	['Amoxicillin_Clavulanic_Acid', 'Cefovecin']
Cefpodoxime	dut_1~~~dut_2~~~dut~~~dut_3	dut_1;dut_2;dut;;dut_3	Deoxyuridine 5'-triphosphate nucleotidohydrolase;hypothetical protein	56	81	120	515	31.8182	86.4094	2.96708	1.43083e-07	0.000518678	1.82633e-06	45	25	25	0.551484	0.551484	0.000999001	no	172	['Cefazolin']
Cefpodoxime	group_2585		hypothetical protein	12	1	164	595	6.81818	99.8322	43.5366	1.52407e-07	0.000552474	1.925e-06	6	6	1	0.03125	0.21875	0.00999001	no	172	['Cefazolin', 'Cephalothin']
Cefpodoxime	blaZ~~~blaZ_1	blaZ;blaZ_1	Beta-lactamase	133	325	43	271	75.5682	45.4698	2.57911	5.28506e-07	0.00191583	6.22024e-06	51	27	30	0.262438	0.779768	0.000999001	blaPC1;AMR;BETA-LACTAM(841) blaZ;AMR;BETA-LACTAM(247)	172	['Ampicillin', 'Clindamycin', 'Erythromycin', 'Oxacillin', 'Penicillin', 'Trimethoprim_Sulfamethoxazole']
Cefpodoxime	ltrA	;ltrA	hypothetical protein;Group II intron-encoded protein LtrA	115	261	61	335	65.3409	56.2081	2.41976	5.51671e-07	0.00199981	6.47187e-06	30	20	17	0.0987371	0.584665	0.002997	no	172	['Cefovecin']
Cefpodoxime	group_2378		hypothetical protein	39	46	137	550	22.1591	92.2819	3.40368	7.3775e-07	0.00267434	8.57161e-06	21	4	18	0.00148964	0.00719738	0.00699301	no	172
Cefpodoxime	group_1562		hypothetical protein	40	50	136	546	22.7273	91.6107	3.21176	1.51015e-06	0.0054743	1.66899e-05	26	14	14	0.845019	0.845019	0.001998	no	172
Cefpodoxime	group_563		hypothetical protein	42	56	134	540	23.8636	90.604	3.02239	2.10455e-06	0.00762901	2.27732e-05	37	22	19	0.324009	1	0.000999001	no	172	['Amoxicillin_Clavulanic_Acid', 'Cefovecin', 'Clindamycin', 'Oxacillin']
Cephalothin	group_2450		hypothetical protein	49	211	7	496	87.5	70.1556	16.455	9.90906e-18	3.59104e-14	8.97761e-15	20	16	4	0.0118179	0.0118179	0.001998	no	49	['Ampicillin', 'Cefazolin', 'Cefpodoxime', 'Oxacillin', 'Penicillin']
Cephalothin	mecA_2~~~pbp~~~mecA_1	mecA_2;pbp;mecA_1	PBP2a family beta-lactam-resistant peptidoglycan transpeptidase MecA;Beta-lactam-inducible penicillin-binding protein	49	211	7	496	87.5	70.1556	16.455	9.90906e-18	3.59104e-14	8.97761e-15	21	17	4	0.00719738	0.00719738	0.001998	mecA;AMR;METHICILLIN(543)	49	['Ampicillin', 'Cefazolin', 'Cefovecin', 'Cefpodoxime', 'Oxacillin', 'Penicillin']
Cephalothin	ugpQ_2~~~ugpQ_1	ugpQ_2;ugpQ_1	Glycerophosphodiester phosphodiesterase cytoplasmic	49	215	7	492	87.5	69.5898	16.0186	2.14427e-17	7.77083e-14	1.55417e-14	20	16	4	0.0118179	0.0118179	0.000999001	no	49	['Ampicillin', 'Cefazolin', 'Cefovecin', 'Cefpodoxime', 'Oxacillin', 'Penicillin']
Cephalothin	group_2230		hypothetical protein	48	270	8	437	85.7143	61.8105	9.71111	2.89189e-12	1.04802e-08	3.61386e-10	24	18	6	0.0226558	0.0226558	0.000999001	no	49	['Amoxicillin_Clavulanic_Acid', 'Cefazolin', 'Cefpodoxime']
Cephalothin	group_1284		hypothetical protein	24	50	32	657	42.8571	92.9279	9.855	5.0375e-12	1.82559e-08	6.0853e-10	10	6	6	0.753906	0.753906	0.00999001	no	49
Cephalothin	group_1522		hypothetical protein	38	167	18	540	67.8571	76.3791	6.82635	2.79421e-11	1.01262e-07	2.24864e-09	16	12	6	0.0768127	0.454498	0.00899101	no	49	['Ampicillin', 'Enrofloxacin', 'Pradofloxacin']
Cephalothin	group_2233		hypothetical protein	22	45	34	662	39.2857	93.6351	9.51895	4.27229e-11	1.54828e-07	3.15975e-09	12	7	7	0.774414	0.774414	0.000999001	no	49	['Penicillin']
Cephalothin	group_1502		hypothetical protein	38	172	18	535	67.8571	75.6719	6.56654	6.54133e-11	2.37058e-07	4.5588e-09	14	11	6	0.057373	0.790527	0.002997	no	49	['Ampicillin', 'Cefovecin', 'Cefpodoxime', 'Enrofloxacin', 'Penicillin', 'Pradofloxacin']
Cephalothin	group_1655	;hsdR_2	hypothetical protein;Type-1 restriction enzyme R protein	47	282	9	425	83.9286	60.1132	7.87037	1.53724e-10	5.57096e-07	9.44231e-09	20	14	6	0.115318	0.115318	0.000999001	no	49	['Amoxicillin_Clavulanic_Acid', 'Cefazolin', 'Cefovecin', 'Cefpodoxime', 'Oxacillin', 'Pradofloxacin']
Cephalothin	group_2584		hypothetical protein	9	1	47	706	16.0714	99.8586	135.191	3.10437e-10	1.12502e-06	1.82193e-08	5	5	1	0.0625	0.375	0.001998	no	49	['Cefazolin']
Cephalothin	murF_2~~~murF_1~~~murF_3	;murF_2;murF_1;murF_3	hypothetical protein;UDP-N-acetylmuramoyl-tripeptide--D-alanyl-D-alanine ligase	45	264	11	443	80.3571	62.6591	6.86467	3.50638e-10	1.27071e-06	1.98549e-08	25	17	8	0.107752	0.107752	0.000999001	no	49	['Amoxicillin_Clavulanic_Acid', 'Cefazolin', 'Cefpodoxime']
Cephalothin	group_2590		hypothetical protein	9	2	47	705	16.0714	99.7171	67.5	1.61156e-09	5.84029e-06	7.12231e-08	4	4	2	0.125	1	0.003996	no	49	['Cefazolin']
Cephalothin	group_2588		hypothetical protein	9	2	47	705	16.0714	99.7171	67.5	1.61156e-09	5.84029e-06	7.12231e-08	4	4	2	0.125	1	0.004995	no	49	['Cefazolin']
Cephalothin	group_2583		hypothetical protein	9	2	47	705	16.0714	99.7171	67.5	1.61156e-09	5.84029e-06	7.12231e-08	4	4	2	0.125	1	0.003996	no	49	['Cefazolin']
Cephalothin	group_2589		hypothetical protein	9	2	47	705	16.0714	99.7171	67.5	1.61156e-09	5.84029e-06	7.12231e-08	4	4	2	0.125	1	0.00699301	no	49	['Cefazolin']
Cephalothin	group_2587		hypothetical protein	9	2	47	705	16.0714	99.7171	67.5	1.61156e-09	5.84029e-06	7.12231e-08	4	4	2	0.125	1	0.003996	no	49
Cephalothin	group_2586		hypothetical protein	9	2	47	705	16.0714	99.7171	67.5	1.61156e-09	5.84029e-06	7.12231e-08	4	4	2	0.125	1	0.003996	no	49	['Cefazolin']
Cephalothin	group_2581		hypothetical protein	9	2	47	705	16.0714	99.7171	67.5	1.61156e-09	5.84029e-06	7.12231e-08	4	4	2	0.125	1	0.003996	no	49	['Cefazolin']
Cephalothin	group_2580		hypothetical protein	9	2	47	705	16.0714	99.7171	67.5	1.61156e-09	5.84029e-06	7.12231e-08	4	4	2	0.125	1	0.00599401	no	49	['Cefazolin']
Cephalothin	group_2582		hypothetical protein	9	2	47	705	16.0714	99.7171	67.5	1.61156e-09	5.84029e-06	7.12231e-08	4	4	2	0.125	1	0.002997	no	49	['Cefazolin']
Cephalothin	saeS~~~sasA~~~saeS_1~~~sasG~~~pls	;saeS;sasA;saeS_1;sasG;pls	hypothetical protein;Histidine protein kinase SaeS;Adaptive-response sensory-kinase SasA;Surface protein G;Surface protein	43	251	13	456	76.7857	64.4979	6.00919	1.95523e-09	7.08576e-06	8.43542e-08	28	18	10	0.184933	0.184933	0.000999001	no	49	['Amoxicillin_Clavulanic_Acid']
Cephalothin	group_1032		hypothetical protein	11	8	45	699	19.6429	98.8685	21.3583	6.01971e-09	2.18154e-05	2.3973e-07	8	5	5	0.726562	0.726562	0.00599401	no	49	['Amoxicillin_Clavulanic_Acid', 'Cefazolin']
Cephalothin	group_1561		hypothetical protein	48	329	8	378	85.7143	53.4653	6.89362	6.45795e-09	2.34036e-05	2.54387e-07	22	17	7	0.0169005	0.133801	0.000999001	no	49	['Amoxicillin_Clavulanic_Acid', 'Cefazolin', 'Cefpodoxime', 'Tetracycline']
Cephalothin	group_1650		hypothetical protein	38	203	18	504	67.8571	71.2871	5.24138	7.45092e-09	2.70021e-05	2.90346e-07	18	13	6	0.0962524	0.237885	0.002997	no	49	['Ampicillin', 'Cefpodoxime', 'Oxacillin', 'Penicillin']
Cephalothin	group_1412		hypothetical protein	36	185	20	522	64.2857	73.8331	5.07892	1.39351e-08	5.05009e-05	5.05009e-07	23	15	10	0.21004	0.677639	0.000999001	no	49	['Amoxicillin_Clavulanic_Acid', 'Cefazolin', 'Cefpodoxime']
Cephalothin	group_2585		hypothetical protein	9	4	47	703	16.0714	99.4342	33.6543	1.86623e-08	6.7632e-05	6.56876e-07	5	4	3	0.375	1	0.002997	no	49	['Cefazolin', 'Cefpodoxime']
Cephalothin	group_1651		hypothetical protein	38	210	18	497	67.8571	70.297	4.9963	2.16337e-08	7.84004e-05	7.5385e-07	18	13	6	0.0962524	0.237885	0.000999001	no	49	['Cefazolin', 'Cefovecin', 'Cefpodoxime', 'Oxacillin']
Cephalothin	group_2353		hypothetical protein	36	189	20	518	64.2857	73.2673	4.93333	2.21438e-08	8.0249e-05	7.64276e-07	21	12	10	0.663624	1	0.001998	no	49	['Cefazolin']
Cephalothin	group_969		hypothetical protein	30	133	26	574	53.5714	81.1881	4.97976	3.27001e-08	0.000118505	1.10752e-06	19	11	11	0.647606	0.647606	0.000999001	no	49
Cephalothin	group_1470		hypothetical protein	32	155	24	552	57.1429	78.0764	4.74839	5.35275e-08	0.000193984	1.70161e-06	21	13	11	0.38331	1	0.000999001	no	49
Cephalothin	group_1652		hypothetical protein	38	220	18	487	67.8571	68.8826	4.67323	8.33352e-08	0.000302007	2.55938e-06	18	13	6	0.0962524	0.237885	0.000999001	no	49	['Cefazolin', 'Cefpodoxime']
Cephalothin	dsrE2~~~glpE_2~~~glpE_3	dsrE2;glpE_2;glpE_3	Sulfur carrier protein DsrE2;Thiosulfate sulfurtransferase GlpE	9	6	47	701	16.0714	99.1513	22.3723	1.16353e-07	0.000421663	3.40051e-06	5	4	3	0.375	1	0.003996	no	49	['Cefazolin']
Cephalothin	glpE_2	glpE_2	Thiosulfate sulfurtransferase GlpE	9	6	47	701	16.0714	99.1513	22.3723	1.16353e-07	0.000421663	3.40051e-06	5	4	3	0.375	1	0.000999001	no	49	['Cefazolin']
Cephalothin	group_1162	;insK	hypothetical protein;IS3 family transposase ISRso8;IS3 family transposase ISCce3;Putative transposase InsK for insertion sequence element IS150	38	228	18	479	67.8571	67.7511	4.43519	2.54335e-07	0.000921709	6.85212e-06	26	18	12	0.0755187	0.845019	0.000999001	no	49	['Cefazolin', 'Gentamicin', 'Trimethoprim_Sulfamethoxazole']
Cephalothin	group_1505		hypothetical protein	32	166	24	541	57.1429	76.5205	4.34538	2.7432e-07	0.000994137	7.25647e-06	21	12	12	0.663624	0.663624	0.000999001	no	49	['Amoxicillin_Clavulanic_Acid', 'Cefpodoxime']
Cephalothin	group_2579		hypothetical protein	8	5	48	702	14.2857	99.2928	23.4	4.97626e-07	0.0018034	1.28814e-05	6	4	2	0.6875	0.6875	0.00999001	no	49	['Amoxicillin_Clavulanic_Acid']
Cephalothin	group_2591		hypothetical protein	6	1	50	706	10.7143	99.8586	84.72	7.97981e-07	0.00289188	2.00825e-05	4	3	1	0.625	0.625	0.004995	no	49	['Cefazolin']
Cephalothin	group_704		hypothetical protein	42	286	14	421	75	59.5474	4.41608	8.3634e-07	0.00303089	2.06183e-05	16	9	9	0.803619	0.803619	0.004995	no	49
Cephalothin	group_417		hypothetical protein	42	286	14	421	75	59.5474	4.41608	8.3634e-07	0.00303089	2.06183e-05	16	9	9	0.803619	0.803619	0.004995	no	49
Cephalothin	group_11		hypothetical protein	29	146	27	561	51.7857	79.3494	4.12709	1.13372e-06	0.0041086	2.53983e-05	24	14	12	0.541256	1	0.002997	no	49
Chloramphenicol	soj~~~soj_2	soj;;soj_2	Chromosome-partitioning ATPase Soj;hypothetical protein;Sporulation initiation inhibitor protein Soj	60	6	13	542	82.1918	98.9051	416.923	2.80511e-63	9.6075e-60	3.2025e-60	17	17	3	1.52588e-05	0.0127258	0.000999001	no	69	['Clindamycin', 'Doxycycline', 'Erythromycin', 'Minocycline']
Chloramphenicol	group_710		Antitoxin epsilon	60	6	13	542	82.1918	98.9051	416.923	2.80511e-63	9.6075e-60	3.2025e-60	17	17	3	1.52588e-05	0.0127258	0.000999001	no	69	['Clindamycin', 'Erythromycin', 'Minocycline', 'Tetracycline']
Chloramphenicol	group_1911		hypothetical protein	60	6	13	542	82.1918	98.9051	416.923	2.80511e-63	9.6075e-60	3.2025e-60	17	17	3	1.52588e-05	0.0127258	0.000999001	no	69	['Clindamycin', 'Doxycycline', 'Erythromycin', 'Minocycline']
Chloramphenicol	group_1656		hypothetical protein	59	5	14	543	80.8219	99.0876	457.671	9.5875e-63	3.28372e-59	8.2093e-60	18	18	3	7.62939e-06	0.00753784	0.000999001	no	69	['Clindamycin', 'Erythromycin', 'Minocycline', 'Tetracycline']
Chloramphenicol	pinR	pinR	Serine recombinase PinR	60	7	13	541	82.1918	98.7226	356.703	2.62304e-62	8.98393e-59	1.49732e-59	18	17	3	0.000144958	0.00753784	0.000999001	no	69	['Clindamycin', 'Erythromycin']
Chloramphenicol	group_2426		Protein adenylyltransferase NmFic	60	7	13	541	82.1918	98.7226	356.703	2.62304e-62	8.98393e-59	1.49732e-59	18	17	3	0.000144958	0.00753784	0.000999001	no	69	['Clindamycin', 'Erythromycin']
Chloramphenicol	group_766		IS6 family transposase IS1216E;IS6 family transposase IS1216V	58	7	15	541	79.4521	98.7226	298.838	3.08724e-59	1.05738e-55	1.51054e-56	18	17	3	0.000144958	0.00753784	0.000999001	no	69	['Tetracycline']
Chloramphenicol	group_2256		IS30 family transposase IS1252	56	6	17	542	76.7123	98.9051	297.569	3.21274e-57	1.10036e-53	1.37545e-54	17	17	3	1.52588e-05	0.0127258	0.000999001	no	69	['Clindamycin', 'Doxycycline', 'Erythromycin', 'Minocycline', 'Tetracycline']
Chloramphenicol	group_540		hypothetical protein	59	23	14	525	80.8219	95.8029	96.1957	1.05531e-49	3.61443e-46	4.01603e-47	20	18	6	0.000402451	0.115318	0.000999001	no	69	['Clindamycin', 'Erythromycin', 'Minocycline']
Chloramphenicol	repD_1~~~repD_2~~~repD	repD_1;repD_2;repD	Replication initiation protein	46	6	27	542	63.0137	98.9051	153.901	1.14531e-43	3.9227e-40	3.9227e-41	19	17	3	0.000728607	0.00442505	0.000999001	no	69	['Clindamycin', 'Erythromycin', 'Tetracycline']
Chloramphenicol	group_1158		Toxin zeta	36	3	37	545	49.3151	99.4526	176.757	1.93877e-34	6.64029e-31	6.03663e-32	20	19	3	4.00543e-05	0.00257683	0.000999001	no	69	['Clindamycin', 'Erythromycin', 'Tetracycline']
Chloramphenicol	cat	cat	Chloramphenicol acetyltransferase	36	4	37	544	49.3151	99.2701	132.324	1.81888e-33	6.22967e-30	5.19139e-31	19	17	4	0.000728607	0.0192108	0.000999001	catA;AMR;CHLORAMPHENICOL(115)	69	['Clindamycin', 'Doxycycline', 'Erythromycin', 'Tetracycline']
Chloramphenicol	group_1159	topB_2;topB_1;topB_3	DNA topoisomerase 3	30	4	43	544	41.0959	99.2701	94.8837	8.4086e-27	2.87995e-23	2.21534e-24	15	13	4	0.00738525	0.118469	0.000999001	no	69	['Clindamycin', 'Erythromycin']
Chloramphenicol	erm	;erm	hypothetical protein;rRNA adenine N-6-methyltransferase	66	171	7	377	90.411	68.7956	20.787	4.98792e-23	1.70836e-19	1.22026e-20	26	24	4	1.04904e-05	0.000533521	0.000999001	erm(B);AMR;MACROLIDE(237)	69	['Clindamycin', 'Enrofloxacin', 'Erythromycin', 'Marbofloxacin', 'Penicillin', 'Pradofloxacin']
Chloramphenicol	group_868		hypothetical protein	65	179	8	369	89.0411	67.3358	16.7493	7.10301e-21	2.43278e-17	1.62185e-18	26	22	6	0.000533521	0.00935531	0.001998	no	69	['Clindamycin', 'Enrofloxacin', 'Erythromycin', 'Gentamicin', 'Marbofloxacin', 'Penicillin', 'Pradofloxacin']
Chloramphenicol	group_957		hypothetical protein	65	180	8	368	89.0411	67.1533	16.6111	9.46764e-21	3.24267e-17	1.80148e-18	26	22	6	0.000533521	0.00935531	0.001998	no	69	['Clindamycin', 'Enrofloxacin', 'Erythromycin', 'Gentamicin', 'Marbofloxacin', 'Penicillin', 'Pradofloxacin']
Chloramphenicol	aphA	aphA	Aminoglycoside 3'-phosphotransferase	65	180	8	368	89.0411	67.1533	16.6111	9.46764e-21	3.24267e-17	1.80148e-18	26	22	6	0.000533521	0.00935531	0.000999001	aph(3')-IIIa;AMR;AMIKACIN/KANAMYCIN(616)	69	['Clindamycin', 'Enrofloxacin', 'Erythromycin', 'Gentamicin', 'Penicillin', 'Pradofloxacin']
Chloramphenicol	satA	satA	Streptothricin acetyltransferase A	65	180	8	368	89.0411	67.1533	16.6111	9.46764e-21	3.24267e-17	1.80148e-18	26	22	6	0.000533521	0.00935531	0.000999001	sat4;AMR;STREPTOTHRICIN(617)	69	['Clindamycin', 'Enrofloxacin', 'Erythromycin', 'Gentamicin', 'Penicillin', 'Pradofloxacin']
Chloramphenicol	COQ3~~~COQ5	;COQ3;COQ5	hypothetical protein;Ubiquinone biosynthesis O-methyltransferase mitochondrial;2-methoxy-6-polyprenyl-14-benzoquinol methylase mitochondrial	65	181	8	367	89.0411	66.9708	16.4744	1.26003e-20	4.3156e-17	2.27137e-18	26	22	6	0.000533521	0.00935531	0.000999001	no	69	['Clindamycin', 'Enrofloxacin', 'Erythromycin', 'Gentamicin', 'Penicillin', 'Pradofloxacin']
Chloramphenicol	aadK	aadK	Aminoglycoside 6-adenylyltransferase	65	182	8	366	89.0411	66.7883	16.3393	1.67442e-20	5.73488e-17	2.86744e-18	26	22	6	0.000533521	0.00935531	0.000999001	ant(6)-Ia;AMR;STREPTOMYCIN(614)	69	['Clindamycin', 'Enrofloxacin', 'Erythromycin', 'Gentamicin', 'Penicillin', 'Pradofloxacin']
Chloramphenicol	group_1071		hypothetical protein	60	163	13	385	82.1918	70.2555	10.9014	6.3506e-18	2.17508e-14	1.03575e-15	30	26	5	5.94761e-05	0.000324914	0.000999001	no	69	['Amoxicillin_Clavulanic_Acid', 'Clindamycin', 'Enrofloxacin', 'Erythromycin', 'Marbofloxacin', 'Penicillin', 'Pradofloxacin']
Chloramphenicol	group_2627		hypothetical protein	19	5	54	543	26.0274	99.0876	38.2111	5.93653e-15	2.03326e-11	8.47193e-13	10	6	5	0.753906	1	0.003996	no	69
Chloramphenicol	group_2629		hypothetical protein	19	5	54	543	26.0274	99.0876	38.2111	5.93653e-15	2.03326e-11	8.47193e-13	10	6	5	0.753906	1	0.003996	no	69
Chloramphenicol	group_2634		hypothetical protein	19	5	54	543	26.0274	99.0876	38.2111	5.93653e-15	2.03326e-11	8.47193e-13	10	6	5	0.753906	1	0.004995	no	69
Chloramphenicol	group_2626		Bacteriocin BacSp222	19	6	54	542	26.0274	98.9051	31.784	2.26135e-14	7.74513e-11	3.09805e-12	11	6	6	1	1	0.003996	no	69
Chloramphenicol	group_2623		hypothetical protein	18	6	55	542	24.6575	98.9051	29.5636	1.86958e-13	6.4033e-10	2.37159e-11	11	6	6	1	1	0.003996	no	69
Chloramphenicol	bcrA_1~~~btuD_1	bcrA_1;btuD_1;	Bacitracin transport ATP-binding protein BcrA;Vitamin B12 import ATP-binding protein BtuD;hypothetical protein	18	6	55	542	24.6575	98.9051	29.5636	1.86958e-13	6.4033e-10	2.37159e-11	11	6	6	1	1	0.004995	no	69
Chloramphenicol	group_2625		hypothetical protein	19	8	54	540	26.0274	98.5401	23.75	2.36835e-13	8.11161e-10	2.79711e-11	10	6	5	0.753906	1	0.001998	no	69
Chloramphenicol	group_2633		hypothetical protein	19	8	54	540	26.0274	98.5401	23.75	2.36835e-13	8.11161e-10	2.79711e-11	10	6	5	0.753906	1	0.003996	no	69
Chloramphenicol	group_2622		hypothetical protein	19	9	54	539	26.0274	98.3577	21.072	6.73356e-13	2.30624e-09	7.4395e-11	11	6	6	1	1	0.001998	no	69
Chloramphenicol	group_2635		hypothetical protein	19	9	54	539	26.0274	98.3577	21.072	6.73356e-13	2.30624e-09	7.4395e-11	11	6	6	1	1	0.004995	no	69
Chloramphenicol	group_2637		hypothetical protein	14	4	59	544	19.1781	99.2701	32.2712	6.15673e-11	2.10868e-07	5.40687e-09	8	5	4	0.726562	1	0.003996	no	69
Chloramphenicol	tetM~~~tetM_2~~~tetM_1~~~tetM	tetM;tetM_2;tetM_1;tet(M)	Tetracycline resistance protein TetM from transposon Tn916;Tetracycline resistance protein TetM from transposon TnFO1;tetracycline resistance ribosomal protection protein Tet(M)	60	238	13	310	82.1918	56.5693	6.01164	2.33794e-10	8.00745e-07	2.00186e-08	28	23	7	0.000912234	0.012541	0.000999001	tet(M);AMR;TETRACYCLINE(696)	69	['Doxycycline', 'Gentamicin', 'Minocycline', 'Penicillin', 'Tetracycline']
Chloramphenicol	aacAaphD	aacA-aphD;	Bifunctional AAC/APH;IS1595 family transposase ISCco2	34	97	39	451	46.5753	82.2993	4.0534	1.64736e-07	0.00056422	9.40366e-06	31	20	16	0.149613	1	0.000999001	aac(6')-Ie/aph(2'')-Ia;AMR;AMIKACIN/GENTAMICIN/KANAMYCIN/TOBRAMYCIN(293) aph(2'')-Ia;AMR;AMIKACIN/GENTAMICIN/KANAMYCIN/TOBRAMYCIN(14)	69	['Gentamicin', 'Minocycline', 'Penicillin', 'Tetracycline']
Chloramphenicol	group_865		hypothetical protein	11	8	62	540	15.0685	98.5401	11.9758	1.01106e-06	0.00346288	4.0266e-05	14	8	6	0.790527	0.790527	0.000999001	no	69
Clindamycin	erm	;erm	hypothetical protein;rRNA adenine N-6-methyltransferase	227	10	22	362	91.1647	97.3118	373.518	3.27616e-128	1.12209e-124	1.12209e-124	38	37	4	2.83762e-10	6.03854e-07	0.000999001	erm(B);AMR;MACROLIDE(237)	242	['Chloramphenicol', 'Enrofloxacin', 'Erythromycin', 'Marbofloxacin', 'Penicillin', 'Pradofloxacin']
Clindamycin	COQ3~~~COQ5	;COQ3;COQ5	hypothetical protein;Ubiquinone biosynthesis O-methyltransferase mitochondrial;2-methoxy-6-polyprenyl-14-benzoquinol methylase mitochondrial	229	17	20	355	91.9679	95.4301	239.103	3.92058e-122	1.3428e-118	6.71399e-119	36	32	7	1.94157e-06	0.000312551	0.000999001	no	242	['Chloramphenicol', 'Enrofloxacin', 'Erythromycin', 'Gentamicin', 'Penicillin', 'Pradofloxacin']
Clindamycin	aadK	aadK	Aminoglycoside 6-adenylyltransferase	229	18	20	354	91.9679	95.1613	225.183	5.09429e-121	1.74479e-117	4.47722e-118	37	32	8	7.42753e-06	0.000752897	0.001998	ant(6)-Ia;AMR;STREPTOMYCIN(614)	242	['Chloramphenicol', 'Enrofloxacin', 'Erythromycin', 'Gentamicin', 'Penicillin', 'Pradofloxacin']
Clindamycin	aphA	aphA	Aminoglycoside 3'-phosphotransferase	228	17	21	355	91.5663	95.4301	226.723	6.53609e-121	2.23861e-117	4.47722e-118	37	32	8	7.42753e-06	0.000752897	0.003996	aph(3')-IIIa;AMR;AMIKACIN/KANAMYCIN(616)	242	['Chloramphenicol', 'Enrofloxacin', 'Erythromycin', 'Gentamicin', 'Penicillin', 'Pradofloxacin']
Clindamycin	satA	satA	Streptothricin acetyltransferase A	228	17	21	355	91.5663	95.4301	226.723	6.53609e-121	2.23861e-117	4.47722e-118	37	32	8	7.42753e-06	0.000752897	0.000999001	sat4;AMR;STREPTOTHRICIN(617)	242	['Chloramphenicol', 'Enrofloxacin', 'Erythromycin', 'Gentamicin', 'Penicillin', 'Pradofloxacin']
Clindamycin	group_868		hypothetical protein	227	17	22	355	91.1647	95.4301	215.468	1.04257e-119	3.5708e-116	5.95133e-117	38	32	9	2.43426e-05	0.00165805	0.004995	no	242	['Chloramphenicol', 'Enrofloxacin', 'Erythromycin', 'Gentamicin', 'Marbofloxacin', 'Penicillin', 'Pradofloxacin']
Clindamycin	group_957		hypothetical protein	227	18	22	354	91.1647	95.1613	202.924	1.33663e-118	4.57794e-115	6.53992e-116	39	32	10	7.02548e-05	0.00337785	0.00699301	no	242	['Chloramphenicol', 'Enrofloxacin', 'Erythromycin', 'Gentamicin', 'Marbofloxacin', 'Penicillin', 'Pradofloxacin']
Clindamycin	group_1071		hypothetical protein	213	10	36	362	85.5422	97.3118	214.183	1.05833e-112	3.62478e-109	4.53097e-110	41	37	6	1.02584e-07	4.8736e-06	0.000999001	no	242	['Amoxicillin_Clavulanic_Acid', 'Chloramphenicol', 'Enrofloxacin', 'Erythromycin', 'Marbofloxacin', 'Penicillin', 'Pradofloxacin']
Clindamycin	group_2318		hypothetical protein	192	15	57	357	77.1084	95.9677	80.1684	1.2019e-87	4.11652e-84	4.57391e-85	35	30	9	2.23615e-05	0.00598812	0.000999001	no	242	['Erythromycin', 'Penicillin']
Clindamycin	group_1719		hypothetical protein	142	6	107	366	57.0281	98.3871	80.9533	2.94817e-62	1.00975e-58	5.31446e-60	19	19	1	3.8147e-06	7.62939e-05	0.000999001	no	242	['Cefovecin', 'Cefpodoxime', 'Erythromycin', 'Gentamicin', 'Penicillin']
Clindamycin	group_367		hypothetical protein	105	20	144	352	42.1687	94.6237	12.8333	1.4136e-29	4.84159e-26	6.12859e-28	40	28	14	0.016589	0.0806905	0.001998	no	242	['Doxycycline', 'Erythromycin', 'Gentamicin', 'Minocycline', 'Trimethoprim_Sulfamethoxazole']
Clindamycin	group_540		hypothetical protein	77	5	172	367	30.9237	98.6559	32.8593	2.95291e-28	1.01137e-24	1.24861e-26	24	23	4	2.98023e-06	0.00154388	0.000999001	no	242	['Chloramphenicol', 'Erythromycin', 'Minocycline']
Clindamycin	group_154		hypothetical protein	79	7	170	365	31.7269	98.1183	24.2311	2.78284e-27	9.53124e-24	1.14834e-25	26	20	7	0.00935531	0.0289593	0.000999001	no	242	['Ampicillin', 'Cefovecin', 'Enrofloxacin', 'Gentamicin', 'Marbofloxacin', 'Minocycline', 'Oxacillin', 'Penicillin', 'Pradofloxacin', 'Trimethoprim_Sulfamethoxazole']
Clindamycin	group_1656		hypothetical protein	62	2	187	370	24.8996	99.4624	61.3369	1.28582e-24	4.40393e-21	5.00447e-23	17	17	2	1.52588e-05	0.00234985	0.000999001	no	242	['Chloramphenicol', 'Erythromycin', 'Minocycline', 'Tetracycline']
Clindamycin	group_1911		hypothetical protein	63	3	186	369	25.3012	99.1935	41.6613	6.57069e-24	2.25046e-20	2.47303e-22	16	16	3	3.05176e-05	0.0212708	0.000999001	no	242	['Chloramphenicol', 'Doxycycline', 'Erythromycin', 'Minocycline']
Clindamycin	group_710		Antitoxin epsilon	63	3	186	369	25.3012	99.1935	41.6613	6.57069e-24	2.25046e-20	2.47303e-22	16	16	3	3.05176e-05	0.0212708	0.000999001	no	242	['Chloramphenicol', 'Erythromycin', 'Minocycline', 'Tetracycline']
Clindamycin	soj~~~soj_2	soj;;soj_2	Chromosome-partitioning ATPase Soj;hypothetical protein;Sporulation initiation inhibitor protein Soj	63	3	186	369	25.3012	99.1935	41.6613	6.57069e-24	2.25046e-20	2.47303e-22	16	16	3	3.05176e-05	0.0212708	0.001998	no	242	['Chloramphenicol', 'Doxycycline', 'Erythromycin', 'Minocycline']
Clindamycin	pinR	pinR	Serine recombinase PinR	63	4	186	368	25.3012	98.9247	31.1613	7.37685e-23	2.52657e-19	2.57813e-21	17	16	4	0.000274658	0.0490417	0.001998	no	242	['Chloramphenicol', 'Erythromycin']
Clindamycin	group_2426		Protein adenylyltransferase NmFic	63	4	186	368	25.3012	98.9247	31.1613	7.37685e-23	2.52657e-19	2.57813e-21	17	16	4	0.000274658	0.0490417	0.001998	no	242	['Chloramphenicol', 'Erythromycin']
Clindamycin	group_2256		IS30 family transposase IS1252	59	3	190	369	23.6948	99.1935	38.1947	4.1642e-22	1.42624e-18	1.41212e-20	16	16	3	3.05176e-05	0.0212708	0.000999001	no	242	['Chloramphenicol', 'Doxycycline', 'Erythromycin', 'Minocycline', 'Tetracycline']
Clindamycin	group_217		hypothetical protein	52	4	197	368	20.8835	98.9247	24.2843	4.64071e-18	1.58944e-14	1.31359e-16	15	13	4	0.00738525	0.118469	0.001998	no	242	['Doxycycline', 'Minocycline', 'Penicillin', 'Tetracycline']
Clindamycin	repD_1~~~repD_2~~~repD	repD_1;repD_2;repD	Replication initiation protein	49	3	200	369	19.6787	99.1935	30.135	9.87972e-18	3.3838e-14	2.72887e-16	17	15	3	0.00234985	0.0127258	0.002997	no	242	['Chloramphenicol', 'Erythromycin', 'Tetracycline']
Clindamycin	group_1790		hypothetical protein	46	3	203	369	18.4739	99.1935	27.8719	1.86524e-16	6.38844e-13	4.73218e-15	16	14	3	0.00418091	0.0212708	0.000999001	no	242	['Doxycycline', 'Erythromycin', 'Gentamicin', 'Penicillin', 'Tetracycline']
Clindamycin	cat	cat	Chloramphenicol acetyltransferase	38	2	211	370	15.261	99.4624	33.3175	4.3775e-14	1.4993e-10	9.73568e-13	16	15	2	0.000518799	0.00418091	0.000999001	catA;AMR;CHLORAMPHENICOL(115)	242	['Chloramphenicol', 'Doxycycline', 'Erythromycin', 'Tetracycline']
Clindamycin	group_839		hypothetical protein	33	1	216	371	13.253	99.7312	56.6806	4.51447e-13	1.54621e-09	9.2036e-12	10	10	1	0.00195312	0.0214844	0.000999001	no	242	['Erythromycin', 'Gentamicin']
Clindamycin	group_1158		Toxin zeta	36	3	213	369	14.4578	99.1935	20.7887	2.48991e-12	8.52795e-09	4.6097e-11	17	14	3	0.0127258	0.0127258	0.000999001	no	242	['Chloramphenicol', 'Erythromycin', 'Tetracycline']
Clindamycin	group_1159	topB_2;topB_1;topB_3	DNA topoisomerase 3	32	2	217	370	12.8514	99.4624	27.2811	1.29728e-11	4.44318e-08	2.25542e-10	14	12	2	0.0129395	0.0129395	0.002997	no	242	['Chloramphenicol', 'Erythromycin']
Clindamycin	group_1626		hypothetical protein	26	0	223	372	10.4418	100	inf	2.10867e-11	7.22221e-08	3.64758e-10	10	10	0	0.00195312	0.00195312	0.000999001	no	242	['Enrofloxacin', 'Erythromycin', 'Pradofloxacin']
Clindamycin	blaZ~~~blaZ_1	blaZ;blaZ_1	Beta-lactamase	183	187	66	185	73.494	49.7312	2.74307	7.11654e-09	2.43741e-05	1.02412e-07	54	25	36	0.0198343	0.683489	0.002997	blaPC1;AMR;BETA-LACTAM(841) blaZ;AMR;BETA-LACTAM(247)	242	['Ampicillin', 'Cefpodoxime', 'Erythromycin', 'Oxacillin', 'Penicillin', 'Trimethoprim_Sulfamethoxazole']
Clindamycin	group_2141	;btuD_1	hypothetical protein;Vitamin B12 import ATP-binding protein BtuD	19	0	230	372	7.63052	100	inf	1.87896e-08	6.43543e-05	2.55374e-07	9	9	0	0.00390625	0.00390625	0.000999001	no	242	['Enrofloxacin', 'Erythromycin', 'Marbofloxacin', 'Pradofloxacin', 'Trimethoprim_Sulfamethoxazole']
Clindamycin	group_563		hypothetical protein	56	26	193	346	22.49	93.0108	3.8613	4.89907e-08	0.000167793	6.30801e-07	42	27	19	0.0884295	0.643969	0.00799201	no	242	['Amoxicillin_Clavulanic_Acid', 'Cefovecin', 'Cefpodoxime', 'Oxacillin']
Clindamycin	group_1990	blaI	Penicillinase repressor	187	200	62	172	75.1004	46.2366	2.59387	5.916e-08	0.000202623	7.44938e-07	57	26	36	0.0627367	0.596642	0.004995	blaI;AMR;BETA-LACTAM(979)	242	['Ampicillin', 'Penicillin']
Clindamycin	group_2445		hypothetical protein	244	321	5	51	97.992	13.7097	7.75327	9.86036e-08	0.000337717	1.2192e-06	20	17	4	0.00257683	0.0118179	0.003996	no	242	['Amoxicillin_Clavulanic_Acid', 'Enrofloxacin', 'Erythromycin', 'Marbofloxacin', 'Pradofloxacin']
Clindamycin	group_1475		hypothetical protein	63	34	186	338	25.3012	90.8602	3.36717	1.25949e-07	0.000431376	1.51893e-06	45	30	19	0.0356978	0.371298	0.003996	no	242	['Erythromycin']
Clindamycin	blaR1~~~blaR1_2~~~blaR1_1	blaR1;blaR1_2;blaR1_1	Regulatory protein BlaR1;beta-lactam sensor/signal transducer BlaR1	188	204	61	168	75.502	45.1613	2.53809	1.33764e-07	0.00045814	1.60189e-06	58	25	38	0.024746	0.358143	0.001998	blaR1;AMR;BETA-LACTAM(840)	242	['Ampicillin', 'Cefovecin', 'Erythromycin', 'Penicillin', 'Trimethoprim_Sulfamethoxazole']
Clindamycin	group_978		hypothetical protein	244	322	5	50	97.992	13.4409	7.57764	1.71766e-07	0.0005883	1.98081e-06	20	16	4	0.0118179	0.0118179	0.00899101	no	242	['Amoxicillin_Clavulanic_Acid', 'Enrofloxacin', 'Erythromycin', 'Marbofloxacin', 'Pradofloxacin']
Clindamycin	group_1804		hypothetical protein	16	0	233	372	6.4257	100	inf	3.31567e-07	0.00113562	3.76032e-06	9	9	0	0.00390625	0.00390625	0.000999001	no	242	['Enrofloxacin', 'Erythromycin', 'Marbofloxacin', 'Trimethoprim_Sulfamethoxazole']
Doxycycline	tetM~~~tetM_2~~~tetM_1~~~tetM	tetM;tetM_2;tetM_1;tet(M)	Tetracycline resistance protein TetM from transposon Tn916;Tetracycline resistance protein TetM from transposon TnFO1;tetracycline resistance ribosomal protection protein Tet(M)	260	9	24	246	91.5493	96.4706	296.111	8.6849e-111	2.8886e-107	2.8886e-107	72	69	3	2.63719e-17	2.63719e-17	0.000999001	tet(M);AMR;TETRACYCLINE(696)	261	['Chloramphenicol', 'Gentamicin', 'Minocycline', 'Penicillin', 'Tetracycline']
Doxycycline	group_1682		hypothetical protein	200	8	84	247	70.4225	96.8627	73.5119	6.49188e-67	2.1592e-63	4.3184e-64	41	40	3	3.81988e-11	1.04792e-08	0.000999001	no	261	['Gentamicin', 'Minocycline', 'Tetracycline']
Doxycycline	IntTn_1~~~IntTn_2~~~IntTn	Int-Tn_1;Int-Tn_2;Int-Tn	Transposase from transposon Tn916	200	8	84	247	70.4225	96.8627	73.5119	6.49188e-67	2.1592e-63	4.3184e-64	41	40	3	3.81988e-11	1.04792e-08	0.000999001	no	261	['Gentamicin', 'Minocycline', 'Tetracycline']
Doxycycline	group_844		hypothetical protein	200	8	84	247	70.4225	96.8627	73.5119	6.49188e-67	2.1592e-63	4.3184e-64	41	40	3	3.81988e-11	1.04792e-08	0.000999001	no	261	['Gentamicin', 'Minocycline', 'Tetracycline']
Doxycycline	group_483		hypothetical protein	200	8	84	247	70.4225	96.8627	73.5119	6.49188e-67	2.1592e-63	4.3184e-64	41	40	3	3.81988e-11	1.04792e-08	0.000999001	no	261	['Gentamicin', 'Minocycline', 'Tetracycline']
Doxycycline	group_420		hypothetical protein	200	9	84	246	70.4225	96.4706	65.0794	9.00133e-66	2.99384e-62	1.76108e-63	42	40	4	4.11092e-10	5.65315e-08	0.000999001	no	261	['Gentamicin', 'Minocycline', 'Tetracycline']
Doxycycline	group_137		hypothetical protein	200	9	84	246	70.4225	96.4706	65.0794	9.00133e-66	2.99384e-62	1.76108e-63	42	40	4	4.11092e-10	5.65315e-08	0.000999001	no	261	['Gentamicin', 'Minocycline', 'Tetracycline']
Doxycycline	group_714		hypothetical protein	200	9	84	246	70.4225	96.4706	65.0794	9.00133e-66	2.99384e-62	1.76108e-63	42	40	4	4.11092e-10	5.65315e-08	0.000999001	no	261	['Gentamicin', 'Minocycline', 'Tetracycline']
Doxycycline	group_1946		hypothetical protein	200	9	84	246	70.4225	96.4706	65.0794	9.00133e-66	2.99384e-62	1.76108e-63	42	40	4	4.11092e-10	5.65315e-08	0.000999001	no	261	['Gentamicin', 'Minocycline', 'Tetracycline']
Doxycycline	group_1190		hypothetical protein	200	9	84	246	70.4225	96.4706	65.0794	9.00133e-66	2.99384e-62	1.76108e-63	42	40	4	4.11092e-10	5.65315e-08	0.000999001	no	261	['Gentamicin', 'Minocycline', 'Tetracycline']
Doxycycline	group_2075		hypothetical protein	200	9	84	246	70.4225	96.4706	65.0794	9.00133e-66	2.99384e-62	1.76108e-63	42	40	4	4.11092e-10	5.65315e-08	0.000999001	no	261	['Gentamicin', 'Minocycline', 'Tetracycline']
Doxycycline	group_2103		hypothetical protein	200	9	84	246	70.4225	96.4706	65.0794	9.00133e-66	2.99384e-62	1.76108e-63	42	40	4	4.11092e-10	5.65315e-08	0.000999001	no	261	['Gentamicin', 'Minocycline', 'Tetracycline']
Doxycycline	group_1995		hypothetical protein	200	9	84	246	70.4225	96.4706	65.0794	9.00133e-66	2.99384e-62	1.76108e-63	42	40	4	4.11092e-10	5.65315e-08	0.000999001	no	261	['Gentamicin', 'Minocycline', 'Tetracycline']
Doxycycline	group_368		hypothetical protein	200	9	84	246	70.4225	96.4706	65.0794	9.00133e-66	2.99384e-62	1.76108e-63	42	40	4	4.11092e-10	5.65315e-08	0.000999001	no	261	['Gentamicin', 'Minocycline', 'Tetracycline']
Doxycycline	group_1812		hypothetical protein	200	9	84	246	70.4225	96.4706	65.0794	9.00133e-66	2.99384e-62	1.76108e-63	42	40	4	4.11092e-10	5.65315e-08	0.000999001	no	261	['Gentamicin', 'Minocycline', 'Tetracycline']
Doxycycline	group_484		hypothetical protein	200	9	84	246	70.4225	96.4706	65.0794	9.00133e-66	2.99384e-62	1.76108e-63	42	40	4	4.11092e-10	5.65315e-08	0.000999001	no	261	['Gentamicin', 'Minocycline', 'Tetracycline']
Doxycycline	group_712		hypothetical protein	200	9	84	246	70.4225	96.4706	65.0794	9.00133e-66	2.99384e-62	1.76108e-63	42	40	4	4.11092e-10	5.65315e-08	0.000999001	no	261	['Gentamicin', 'Minocycline', 'Tetracycline']
Doxycycline	group_1778		hypothetical protein	130	4	154	251	45.7746	98.4314	52.9708	2.36103e-38	7.85277e-35	2.80456e-36	16	14	4	0.00418091	0.0768127	0.00899101	no	261	['Cefovecin', 'Oxacillin', 'Pradofloxacin', 'Tetracycline']
Doxycycline	group_1417		hypothetical protein	79	1	205	254	27.8169	99.6078	97.8829	1.30154e-23	4.32892e-20	6.01239e-22	45	45	1	5.68434e-14	2.6148e-12	0.000999001	no	261	['Minocycline', 'Tetracycline']
Doxycycline	group_310		hypothetical protein	82	2	202	253	28.8732	99.2157	51.3515	2.62359e-23	8.72606e-20	1.10456e-21	45	45	1	5.68434e-14	2.6148e-12	0.000999001	no	261	['Minocycline', 'Tetracycline']
Doxycycline	group_1980		hypothetical protein	82	2	202	253	28.8732	99.2157	51.3515	2.62359e-23	8.72606e-20	1.10456e-21	45	45	1	5.68434e-14	2.6148e-12	0.000999001	no	261	['Minocycline', 'Tetracycline']
Doxycycline	intQ~~~xerC_7~~~xerC_5~~~xerC_4	;intQ;xerC_7;xerC_5;xerC_4	hypothetical protein;Putative defective protein IntQ;Tyrosine recombinase XerC	82	2	202	253	28.8732	99.2157	51.3515	2.62359e-23	8.72606e-20	1.10456e-21	45	45	1	5.68434e-14	2.6148e-12	0.000999001	no	261	['Minocycline', 'Tetracycline']
Doxycycline	group_842		hypothetical protein	82	2	202	253	28.8732	99.2157	51.3515	2.62359e-23	8.72606e-20	1.10456e-21	45	45	1	5.68434e-14	2.6148e-12	0.000999001	no	261	['Minocycline', 'Tetracycline']
Doxycycline	group_707		hypothetical protein	82	2	202	253	28.8732	99.2157	51.3515	2.62359e-23	8.72606e-20	1.10456e-21	45	45	1	5.68434e-14	2.6148e-12	0.000999001	no	261	['Minocycline', 'Tetracycline']
Doxycycline	group_188		hypothetical protein	82	2	202	253	28.8732	99.2157	51.3515	2.62359e-23	8.72606e-20	1.10456e-21	45	45	1	5.68434e-14	2.6148e-12	0.000999001	no	261	['Minocycline', 'Tetracycline']
Doxycycline	group_661		hypothetical protein	82	2	202	253	28.8732	99.2157	51.3515	2.62359e-23	8.72606e-20	1.10456e-21	45	45	1	5.68434e-14	2.6148e-12	0.000999001	no	261	['Minocycline', 'Tetracycline']
Doxycycline	group_569		hypothetical protein	81	2	203	253	28.5211	99.2157	50.4754	5.78884e-23	1.92537e-19	2.377e-21	45	45	1	5.68434e-14	2.6148e-12	0.000999001	no	261	['Minocycline', 'Tetracycline']
Doxycycline	group_1815		hypothetical protein	80	2	204	253	28.169	99.2157	49.6078	1.27425e-22	4.23817e-19	5.1685e-21	44	44	1	1.13687e-13	5.11591e-12	0.000999001	no	261	['Minocycline', 'Tetracycline']
Doxycycline	group_615		hypothetical protein	82	3	202	252	28.8732	98.8235	34.099	6.7454e-22	2.24352e-18	2.41239e-20	46	45	2	1.33582e-12	3.07523e-11	0.000999001	no	261	['Minocycline', 'Tetracycline']
Doxycycline	group_309		hypothetical protein	82	3	202	252	28.8732	98.8235	34.099	6.7454e-22	2.24352e-18	2.41239e-20	46	45	2	1.33582e-12	3.07523e-11	0.000999001	no	261	['Minocycline', 'Tetracycline']
Doxycycline	group_939		hypothetical protein	82	3	202	252	28.8732	98.8235	34.099	6.7454e-22	2.24352e-18	2.41239e-20	46	45	2	1.33582e-12	3.07523e-11	0.000999001	no	261	['Minocycline', 'Tetracycline']
Doxycycline	group_992		hypothetical protein	82	3	202	252	28.8732	98.8235	34.099	6.7454e-22	2.24352e-18	2.41239e-20	46	45	2	1.33582e-12	3.07523e-11	0.000999001	no	261	['Minocycline', 'Tetracycline']
Doxycycline	group_373		hypothetical protein	82	3	202	252	28.8732	98.8235	34.099	6.7454e-22	2.24352e-18	2.41239e-20	46	45	2	1.33582e-12	3.07523e-11	0.000999001	no	261	['Minocycline', 'Tetracycline']
Doxycycline	group_938		hypothetical protein	82	3	202	252	28.8732	98.8235	34.099	6.7454e-22	2.24352e-18	2.41239e-20	46	45	2	1.33582e-12	3.07523e-11	0.000999001	no	261	['Minocycline', 'Tetracycline']
Doxycycline	group_146		hypothetical protein	82	3	202	252	28.8732	98.8235	34.099	6.7454e-22	2.24352e-18	2.41239e-20	46	45	2	1.33582e-12	3.07523e-11	0.000999001	no	261	['Minocycline', 'Tetracycline']
Doxycycline	group_450		hypothetical protein	82	3	202	252	28.8732	98.8235	34.099	6.7454e-22	2.24352e-18	2.41239e-20	46	45	2	1.33582e-12	3.07523e-11	0.000999001	no	261	['Minocycline', 'Tetracycline']
Doxycycline	group_1996		hypothetical protein	82	3	202	252	28.8732	98.8235	34.099	6.7454e-22	2.24352e-18	2.41239e-20	46	45	2	1.33582e-12	3.07523e-11	0.000999001	no	261	['Minocycline', 'Tetracycline']
Doxycycline	group_596		hypothetical protein	57	0	227	255	20.0704	100	inf	7.69727e-18	2.56011e-14	2.61236e-16	10	10	0	0.00195312	0.00195312	0.00699301	no	261	['Minocycline', 'Tetracycline']
Doxycycline	group_1690		IS256 family transposase IS256	81	9	203	246	28.5211	96.4706	10.9064	2.15015e-16	7.15139e-13	7.15139e-15	26	22	8	0.000533521	0.0755187	0.002997	no	261	['Gentamicin', 'Tetracycline']
Doxycycline	group_367		hypothetical protein	91	16	193	239	32.0423	93.7255	7.04307	1.25153e-14	4.16257e-11	3.89026e-13	33	25	12	0.00455138	0.162756	0.004995	no	261	['Clindamycin', 'Erythromycin', 'Gentamicin', 'Minocycline', 'Trimethoprim_Sulfamethoxazole']
Doxycycline	prmC_3	prmC_3	Release factor glutamine methyltransferase	55	3	229	252	19.3662	98.8235	20.1747	2.31313e-13	7.69347e-10	6.41122e-12	14	14	2	0.00012207	0.0129395	0.00699301	no	261	['Minocycline']
Doxycycline	group_990		hypothetical protein	55	3	229	252	19.3662	98.8235	20.1747	2.31313e-13	7.69347e-10	6.41122e-12	14	14	2	0.00012207	0.0129395	0.00899101	no	261	['Minocycline']
Doxycycline	group_1675		hypothetical protein	39	0	245	255	13.7324	100	inf	5.8165e-12	1.93457e-08	1.48813e-10	18	18	0	7.62939e-06	7.62939e-06	0.000999001	no	261	['Minocycline', 'Tetracycline']
Doxycycline	group_1841		hypothetical protein	46	3	238	252	16.1972	98.8235	16.2353	7.12437e-11	2.36956e-07	1.66871e-09	12	12	2	0.000488281	0.0385742	0.000999001	no	261	['Tetracycline']
Doxycycline	group_1900		hypothetical protein	39	1	245	254	13.7324	99.6078	40.4327	1.01967e-10	3.39141e-07	2.35515e-09	28	28	1	7.45058e-09	2.16067e-07	0.000999001	no	261	['Minocycline', 'Tetracycline']
Doxycycline	rep~~~rep_1~~~pcrA_1	;rep;rep_1;pcrA_1	hypothetical protein;ATP-dependent DNA helicase Rep;ATP-dependent DNA helicase PcrA	35	0	249	255	12.3239	100	inf	1.14987e-10	3.82448e-07	2.63757e-09	26	26	0	2.98023e-08	2.98023e-08	0.000999001	no	261	['Minocycline', 'Tetracycline']
Doxycycline	soj~~~soj_2	soj;;soj_2	Chromosome-partitioning ATPase Soj;hypothetical protein;Sporulation initiation inhibitor protein Soj	53	6	231	249	18.662	97.6471	9.52165	1.88029e-10	6.25383e-07	3.90865e-09	14	14	3	0.00012207	0.057373	0.004995	no	261	['Chloramphenicol', 'Clindamycin', 'Erythromycin', 'Minocycline']
Doxycycline	group_1911		hypothetical protein	53	6	231	249	18.662	97.6471	9.52165	1.88029e-10	6.25383e-07	3.90865e-09	14	14	3	0.00012207	0.057373	0.002997	no	261	['Chloramphenicol', 'Clindamycin', 'Erythromycin', 'Minocycline']
Doxycycline	group_849		hypothetical protein	44	3	240	252	15.493	98.8235	15.4	2.70121e-10	8.98422e-07	5.37977e-09	12	12	2	0.000488281	0.0385742	0.000999001	no	261	['Tetracycline']
Doxycycline	group_217		hypothetical protein	44	3	240	252	15.493	98.8235	15.4	2.70121e-10	8.98422e-07	5.37977e-09	13	12	2	0.00341797	0.0224609	0.002997	no	261	['Clindamycin', 'Minocycline', 'Penicillin', 'Tetracycline']
Doxycycline	group_2256		IS30 family transposase IS1252	50	5	234	250	17.6056	98.0392	10.6838	2.78231e-10	9.25395e-07	5.47571e-09	15	15	3	6.10352e-05	0.0351562	0.001998	no	261	['Chloramphenicol', 'Clindamycin', 'Erythromycin', 'Minocycline', 'Tetracycline']
Doxycycline	group_1749		IS256 family transposase ISLgar5	40	2	244	253	14.0845	99.2157	20.7377	5.18416e-10	1.72425e-06	1.00247e-08	28	27	2	2.16067e-07	3.03239e-06	0.000999001	no	261	['Minocycline', 'Tetracycline']
Doxycycline	recF_1~~~recF_2	;recF_1;recF_2	hypothetical protein;DNA replication and repair protein RecF	28	0	256	255	9.85915	100	inf	8.6772e-09	2.88604e-05	1.43463e-07	23	23	0	2.38419e-07	2.38419e-07	0.000999001	no	261	['Minocycline', 'Tetracycline']
Doxycycline	group_1790		hypothetical protein	38	3	246	252	13.3803	98.8235	12.9756	1.38202e-08	4.59661e-05	2.22059e-07	13	12	2	0.00341797	0.0224609	0.000999001	no	261	['Clindamycin', 'Erythromycin', 'Gentamicin', 'Penicillin', 'Tetracycline']
Doxycycline	group_2547		hypothetical protein	25	0	259	255	8.80282	100	inf	6.93876e-08	0.000230783	1.04427e-06	7	7	0	0.015625	0.015625	0.004995	no	261	['Ampicillin', 'Oxacillin', 'Tetracycline']
Doxycycline	hin_2~~~hin~~~hin_1	hin_2;hin;hin_1	DNA-invertase hin	239	165	45	90	84.1549	35.2941	2.89697	1.95355e-07	0.000649752	2.81278e-06	47	35	20	0.00108854	0.381693	0.001998	no	261	['Ampicillin', 'Cefovecin', 'Cefpodoxime', 'Enrofloxacin', 'Gentamicin', 'Marbofloxacin', 'Oxacillin', 'Penicillin', 'Tetracycline', 'Trimethoprim_Sulfamethoxazole']
Doxycycline	cat	cat	Chloramphenicol acetyltransferase	34	4	250	251	11.9718	98.4314	8.534	8.62899e-07	0.00287	1.19087e-05	17	15	4	0.00234985	0.0490417	0.003996	catA;AMR;CHLORAMPHENICOL(115)	261	['Chloramphenicol', 'Clindamycin', 'Erythromycin', 'Tetracycline']
Enrofloxacin	csm3~~~csm3_1	csm3;csm3_1	CRISPR system Cms endoribonuclease Csm3	167	5	72	529	69.8745	99.0637	245.397	2.14427e-103	7.77297e-100	3.88648e-100	18	16	3	0.00131226	0.00753784	0.001998	no	217	['Ampicillin', 'Cefovecin', 'Marbofloxacin']
Enrofloxacin	group_15		hypothetical protein	167	5	72	529	69.8745	99.0637	245.397	2.14427e-103	7.77297e-100	3.88648e-100	18	16	3	0.00131226	0.00753784	0.003996	no	217	['Cefovecin', 'Marbofloxacin', 'Oxacillin']
Enrofloxacin	cas2_1~~~cas2	cas2_1;cas2	CRISPR-associated endoribonuclease Cas2	165	5	74	529	69.0377	99.0637	235.905	1.35834e-101	4.92399e-98	1.64133e-98	18	16	3	0.00131226	0.00753784	0.003996	no	217	['Ampicillin', 'Cefovecin']
Enrofloxacin	group_1308		hypothetical protein	179	16	60	518	74.8954	97.0037	96.5854	2.27367e-101	8.24206e-98	2.06051e-98	25	22	5	0.000156522	0.00407732	0.000999001	no	217	['Ampicillin', 'Cefovecin', 'Cefpodoxime', 'Marbofloxacin', 'Oxacillin', 'Penicillin', 'Pradofloxacin']
Enrofloxacin	group_1522		hypothetical protein	185	24	54	510	77.4059	95.5056	72.8009	1.80812e-99	6.55445e-96	1.31089e-96	22	19	6	0.000855446	0.0524788	0.00799201	no	217	['Ampicillin', 'Cephalothin', 'Pradofloxacin']
Enrofloxacin	group_1502		hypothetical protein	187	27	52	507	78.2427	94.9438	67.5278	8.54757e-99	3.0985e-95	5.16416e-96	22	19	5	0.000855446	0.0169005	0.004995	no	217	['Ampicillin', 'Cefovecin', 'Cefpodoxime', 'Cephalothin', 'Penicillin', 'Pradofloxacin']
Enrofloxacin	group_1529		hypothetical protein	185	25	54	509	77.4059	95.3184	69.7519	1.37423e-98	4.9816e-95	7.11657e-96	21	18	6	0.00148964	0.0783539	0.004995	no	217	['Pradofloxacin']
Enrofloxacin	csm4~~~csm4_1	csm4;csm4_1	CRISPR system Cms protein Csm4	158	5	81	529	66.1088	99.0637	206.375	1.90322e-95	6.89916e-92	6.89916e-93	19	16	4	0.00442505	0.0192108	0.00899101	no	217	['Penicillin']
Enrofloxacin	group_54		hypothetical protein	165	20	74	514	69.0377	96.2547	57.3041	5.27841e-85	1.91342e-81	1.00707e-82	26	21	8	0.00249392	0.0755187	0.002997	no	217	['Ampicillin', 'Marbofloxacin', 'Penicillin']
Enrofloxacin	cas1~~~cas1_3	cas1;;cas1_3	CRISPR-associated endonuclease Cas1;hypothetical protein	145	5	94	529	60.6695	99.0637	163.202	1.25212e-84	4.53892e-81	2.16139e-82	20	16	5	0.0118179	0.0413895	0.00899101	no	217
Enrofloxacin	satA	satA	Streptothricin acetyltransferase A	206	82	33	452	86.1925	84.6442	34.4095	3.47706e-82	1.26043e-78	5.48015e-80	31	12	23	0.0106738	0.281042	0.00599401	sat4;AMR;STREPTOTHRICIN(617)	217	['Chloramphenicol', 'Clindamycin', 'Erythromycin', 'Gentamicin', 'Penicillin', 'Pradofloxacin']
Enrofloxacin	aphA	aphA	Aminoglycoside 3'-phosphotransferase	206	82	33	452	86.1925	84.6442	34.4095	3.47706e-82	1.26043e-78	5.48015e-80	31	12	23	0.0106738	0.281042	0.00599401	aph(3')-IIIa;AMR;AMIKACIN/KANAMYCIN(616)	217	['Chloramphenicol', 'Clindamycin', 'Erythromycin', 'Gentamicin', 'Penicillin', 'Pradofloxacin']
Enrofloxacin	COQ3~~~COQ5	;COQ3;COQ5	hypothetical protein;Ubiquinone biosynthesis O-methyltransferase mitochondrial;2-methoxy-6-polyprenyl-14-benzoquinol methylase mitochondrial	206	83	33	451	86.1925	84.4569	33.9197	1.12879e-81	4.09188e-78	1.70495e-79	31	12	23	0.0106738	0.281042	0.00599401	no	217	['Chloramphenicol', 'Clindamycin', 'Erythromycin', 'Gentamicin', 'Penicillin', 'Pradofloxacin']
Enrofloxacin	group_957		hypothetical protein	205	82	34	452	85.7741	84.6442	33.2353	3.55876e-81	1.29005e-77	5.06507e-79	31	13	24	0.00332689	0.47313	0.000999001	no	217	['Chloramphenicol', 'Clindamycin', 'Erythromycin', 'Gentamicin', 'Marbofloxacin', 'Penicillin', 'Pradofloxacin']
Enrofloxacin	aadK	aadK	Aminoglycoside 6-adenylyltransferase	206	84	33	450	86.1925	84.2697	33.4416	3.63288e-81	1.31692e-77	5.06507e-79	31	12	23	0.0106738	0.281042	0.00899101	ant(6)-Ia;AMR;STREPTOMYCIN(614)	217	['Chloramphenicol', 'Clindamycin', 'Erythromycin', 'Gentamicin', 'Penicillin', 'Pradofloxacin']
Enrofloxacin	group_868		hypothetical protein	204	83	35	451	85.3556	84.4569	31.6709	1.13685e-79	4.12109e-76	1.42107e-77	31	12	24	0.00332689	0.281042	0.001998	no	217	['Chloramphenicol', 'Clindamycin', 'Erythromycin', 'Gentamicin', 'Marbofloxacin', 'Penicillin', 'Pradofloxacin']
Enrofloxacin	dfrD	dfrD;	Dihydrofolate reductase;IS1595 family transposase ISSsu9	192	62	47	472	80.3347	88.3895	31.0995	1.74349e-79	6.32013e-76	2.10671e-77	33	12	28	6.61877e-05	0.162756	0.000999001	dfrG;AMR;TRIMETHOPRIM(536)	217	['Marbofloxacin', 'Penicillin', 'Trimethoprim_Sulfamethoxazole']
Enrofloxacin	erm	;erm	hypothetical protein;rRNA adenine N-6-methyltransferase	200	78	39	456	83.682	85.3933	29.9803	2.49693e-78	9.05136e-75	2.74284e-76	34	14	25	0.00904119	0.391528	0.002997	erm(B);AMR;MACROLIDE(237)	217	['Chloramphenicol', 'Clindamycin', 'Erythromycin', 'Marbofloxacin', 'Penicillin', 'Pradofloxacin']
Enrofloxacin	group_1471		hypothetical protein	150	22	89	512	62.7615	95.8801	39.2237	3.50346e-71	1.27e-67	2.95349e-69	27	21	8	0.00592461	0.052239	0.00899101	no	217	['Ampicillin', 'Penicillin', 'Pradofloxacin']
Enrofloxacin	group_1071		hypothetical protein	189	73	50	461	79.0795	86.3296	23.871	6.76315e-71	2.45164e-67	5.57191e-69	36	12	30	6.96017e-05	0.0652453	0.000999001	no	217	['Amoxicillin_Clavulanic_Acid', 'Chloramphenicol', 'Clindamycin', 'Erythromycin', 'Marbofloxacin', 'Penicillin', 'Pradofloxacin']
Enrofloxacin	cas6_1~~~cas6_2~~~cas6	;cas6_1;cas6_2;cas6	hypothetical protein;CRISPR-associated endoribonuclease Cas6	116	3	123	531	48.5356	99.4382	166.927	1.71705e-65	6.22431e-62	8.89188e-64	19	16	3	0.00442505	0.00442505	0.000999001	no	217	['Ampicillin', 'Marbofloxacin', 'Penicillin', 'Pradofloxacin']
Enrofloxacin	group_1583		hypothetical protein	117	4	122	530	48.954	99.2509	127.07	8.16253e-65	2.95892e-61	4.05331e-63	20	17	4	0.00257683	0.0118179	0.000999001	no	217	['Ampicillin', 'Cefovecin', 'Oxacillin', 'Penicillin', 'Pradofloxacin']
Enrofloxacin	group_1248		hypothetical protein	157	44	82	490	65.6904	91.7603	21.3221	2.48445e-61	9.00612e-58	1.21704e-59	24	10	19	0.00661075	0.541256	0.001998	no	217	['Marbofloxacin', 'Penicillin', 'Pradofloxacin']
Enrofloxacin	group_154		hypothetical protein	99	5	140	529	41.4226	99.0637	74.8157	3.03073e-51	1.09864e-47	1.39068e-49	20	16	5	0.0118179	0.0413895	0.000999001	no	217	['Ampicillin', 'Cefovecin', 'Clindamycin', 'Gentamicin', 'Marbofloxacin', 'Minocycline', 'Oxacillin', 'Penicillin', 'Pradofloxacin', 'Trimethoprim_Sulfamethoxazole']
Enrofloxacin	group_1193		hypothetical protein	206	230	33	304	86.1925	56.9288	8.25086	3.39821e-31	1.23185e-27	1.18447e-29	34	23	15	0.0576127	0.607591	0.002997	no	217	['Gentamicin', 'Marbofloxacin', 'Pradofloxacin']
Enrofloxacin	group_6		hypothetical protein	54	0	185	534	22.5941	100	inf	2.98882e-30	1.08345e-26	1.02212e-28	4	4	0	0.125	0.125	0.001998	no	217	['Ampicillin', 'Penicillin']
Enrofloxacin	group_10		hypothetical protein	53	0	186	534	22.1757	100	inf	1.15696e-29	4.19398e-26	3.91961e-28	4	4	0	0.125	0.125	0.004995	no	217	['Ampicillin', 'Penicillin']
Enrofloxacin	iolE	iolE	Inosose dehydratase	76	27	163	507	31.7992	94.9438	8.75528	4.20666e-22	1.52491e-18	1.00323e-20	21	4	19	0.000221252	0.00719738	0.00599401	no	217	['Cefovecin', 'Pradofloxacin']
Enrofloxacin	iolC	iolC	5-dehydro-2-deoxygluconokinase	76	27	163	507	31.7992	94.9438	8.75528	4.20666e-22	1.52491e-18	1.00323e-20	21	4	19	0.000221252	0.00719738	0.00799201	no	217	['Pradofloxacin']
Enrofloxacin	iolB~~~iolB_2~~~iolB_1	iolB;iolB_2;iolB_1	5-deoxy-glucuronate isomerase	76	27	163	507	31.7992	94.9438	8.75528	4.20666e-22	1.52491e-18	1.00323e-20	21	4	19	0.000221252	0.00719738	0.00999001	no	217	['Pradofloxacin']
Enrofloxacin	yidK	yidK	putative symporter YidK	74	26	165	508	30.9623	95.1311	8.7627	1.34666e-21	4.88163e-18	3.14944e-20	21	4	19	0.000221252	0.00719738	0.004995	no	217	['Cefovecin', 'Marbofloxacin', 'Oxacillin', 'Pradofloxacin']
Enrofloxacin	glcR~~~lacR_2~~~lacR_1	glcR;;lacR_2;lacR_1	HTH-type transcriptional repressor GlcR;hypothetical protein;Lactose phosphotransferase system repressor	73	25	166	509	30.5439	95.3184	8.95349	1.40538e-21	5.0945e-18	3.2657e-20	22	4	20	0.000121117	0.00434351	0.000999001	no	217	['Cefovecin', 'Marbofloxacin', 'Oxacillin', 'Pradofloxacin']
Enrofloxacin	group_355		hypothetical protein	147	159	92	375	61.5063	70.2247	3.76846	1.8374e-16	6.66059e-13	3.56181e-15	41	19	28	0.0275332	0.755229	0.00599401	no	217	['Cefpodoxime', 'Marbofloxacin', 'Pradofloxacin']
Enrofloxacin	group_1626		hypothetical protein	33	6	206	528	13.8075	98.8764	14.0971	1.45353e-12	5.26905e-09	2.3418e-11	15	11	5	0.118469	0.301758	0.000999001	no	217	['Clindamycin', 'Erythromycin', 'Pradofloxacin']
Enrofloxacin	hin_2~~~hin~~~hin_1	hin_2;hin;hin_1	DNA-invertase hin	213	353	26	181	89.1213	33.8951	4.20059	3.33043e-12	1.20728e-08	5.07261e-11	26	21	5	0.00249392	0.00249392	0.000999001	no	217	['Ampicillin', 'Cefovecin', 'Cefpodoxime', 'Doxycycline', 'Gentamicin', 'Marbofloxacin', 'Oxacillin', 'Penicillin', 'Tetracycline', 'Trimethoprim_Sulfamethoxazole']
Enrofloxacin	group_561		ISNCY family transposase ISBli29	210	347	29	187	87.8661	35.0187	3.90241	7.68732e-12	2.78665e-08	1.13741e-10	31	25	8	0.00087791	0.0106738	0.000999001	no	217	['Ampicillin', 'Cefpodoxime', 'Gentamicin', 'Marbofloxacin', 'Penicillin']
Enrofloxacin	group_260		hypothetical protein	208	345	31	189	87.0293	35.3933	3.67574	3.3153e-11	1.20179e-07	4.65812e-10	32	24	10	0.00700037	0.0501025	0.00599401	no	217	['Ampicillin', 'Gentamicin', 'Penicillin']
Enrofloxacin	group_2381		hypothetical protein	71	58	168	476	29.7071	89.1386	3.46839	5.87137e-10	2.12837e-06	7.50051e-09	35	10	27	0.00187823	0.0166738	0.00799201	no	217	['Marbofloxacin', 'Pradofloxacin']
Enrofloxacin	group_1309		hypothetical protein	73	64	166	470	30.5439	88.015	3.22948	1.77132e-09	6.42103e-06	2.15471e-08	34	8	27	0.000821395	0.00293506	0.004995	no	217	['Marbofloxacin', 'Pradofloxacin']
Enrofloxacin	group_656		hypothetical protein	174	267	65	267	72.8033	50	2.67692	2.93571e-09	1.06419e-05	3.52382e-08	35	24	15	0.0409596	0.49956	0.00699301	no	217	['Cefpodoxime', 'Marbofloxacin', 'Pradofloxacin']
Enrofloxacin	group_2141	;btuD_1	hypothetical protein;Vitamin B12 import ATP-binding protein BtuD	23	4	216	530	9.62343	99.2509	14.1088	4.22997e-09	1.53336e-05	4.96234e-08	12	10	4	0.0385742	0.387695	0.000999001	no	217	['Clindamycin', 'Erythromycin', 'Marbofloxacin', 'Pradofloxacin', 'Trimethoprim_Sulfamethoxazole']
Enrofloxacin	group_896		hypothetical protein	49	31	190	503	20.5021	94.1948	4.18455	5.37299e-09	1.94771e-05	6.22271e-08	22	8	19	0.000855446	0.286279	0.00899101	no	217	['Oxacillin']
Enrofloxacin	group_1207		hypothetical protein	58	45	181	489	24.2678	91.573	3.48214	9.42764e-09	3.41752e-05	1.06465e-07	26	5	22	0.000533521	0.00249392	0.00599401	no	217
Enrofloxacin	group_1188		IS1182 family transposase ISSep1;hypothetical protein	135	183	104	351	56.4854	65.7303	2.48975	1.01583e-08	3.68238e-05	1.1436e-07	30	9	24	0.00143091	0.0427739	0.000999001	no	217	['Amoxicillin_Clavulanic_Acid', 'Marbofloxacin', 'Pradofloxacin']
Enrofloxacin	lnrL_3~~~lnrL_1~~~lnrL_2~~~btuD_2	lnrL_3;;lnrL_1;lnrL_2;btuD_2	Linearmycin resistance ATP-binding protein LnrL;hypothetical protein;Vitamin B12 import ATP-binding protein BtuD	222	409	17	125	92.887	23.4082	3.99108	1.13347e-08	4.10881e-05	1.24133e-07	26	12	14	0.845019	0.845019	0.00899101	no	217	['Ampicillin', 'Cefpodoxime']
Enrofloxacin	desK~~~cheB~~~desR	;desK;cheB;desR	hypothetical protein;Sensor histidine kinase DesK;Protein-glutamate methylesterase/protein-glutamine glutaminase;Transcriptional regulatory protein DesR	222	409	17	125	92.887	23.4082	3.99108	1.13347e-08	4.10881e-05	1.24133e-07	26	12	14	0.845019	0.845019	0.00899101	no	217	['Ampicillin', 'Cefpodoxime']
Enrofloxacin	group_871		hypothetical protein	222	409	17	125	92.887	23.4082	3.99108	1.13347e-08	4.10881e-05	1.24133e-07	26	12	14	0.845019	0.845019	0.00699301	no	217	['Ampicillin', 'Cefpodoxime']
Enrofloxacin	desK	desK;	Sensor histidine kinase DesK;hypothetical protein	222	409	17	125	92.887	23.4082	3.99108	1.13347e-08	4.10881e-05	1.24133e-07	26	12	14	0.845019	0.845019	0.00599401	no	217	['Ampicillin', 'Cefpodoxime']
Enrofloxacin	albA~~~albA_1~~~albA_2	albA;albA_1;albA_2;	Antilisterial bacteriocin subtilosin biosynthesis protein AlbA;hypothetical protein	133	181	106	353	55.6485	66.1049	2.44704	1.63152e-08	5.91425e-05	1.73439e-07	29	10	23	0.0023157	0.136046	0.000999001	no	217	['Marbofloxacin', 'Pradofloxacin']
Enrofloxacin	group_1468		hypothetical protein	58	46	181	488	24.2678	91.3858	3.39947	2.03298e-08	7.36954e-05	2.08179e-07	26	5	22	0.000533521	0.00249392	0.00699301	no	217
Enrofloxacin	group_1374		hypothetical protein	58	46	181	488	24.2678	91.3858	3.39947	2.03298e-08	7.36954e-05	2.08179e-07	26	5	22	0.000533521	0.00249392	0.00899101	no	217
Enrofloxacin	group_1546		hypothetical protein	58	46	181	488	24.2678	91.3858	3.39947	2.03298e-08	7.36954e-05	2.08179e-07	26	5	22	0.000533521	0.00249392	0.002997	no	217
Enrofloxacin	group_1549		hypothetical protein	58	46	181	488	24.2678	91.3858	3.39947	2.03298e-08	7.36954e-05	2.08179e-07	26	5	22	0.000533521	0.00249392	0.004995	no	217
Enrofloxacin	group_1551		hypothetical protein	58	46	181	488	24.2678	91.3858	3.39947	2.03298e-08	7.36954e-05	2.08179e-07	26	5	22	0.000533521	0.00249392	0.00999001	no	217
Enrofloxacin	group_1533		hypothetical protein	58	46	181	488	24.2678	91.3858	3.39947	2.03298e-08	7.36954e-05	2.08179e-07	26	5	22	0.000533521	0.00249392	0.00999001	no	217
Enrofloxacin	group_1444		hypothetical protein	58	46	181	488	24.2678	91.3858	3.39947	2.03298e-08	7.36954e-05	2.08179e-07	26	5	22	0.000533521	0.00249392	0.00899101	no	217
Enrofloxacin	sboA	sboA	Subtilosin-A	131	178	108	356	54.8117	66.6667	2.42593	2.35692e-08	8.54384e-05	2.39995e-07	30	10	24	0.00143091	0.0987371	0.000999001	no	217	['Marbofloxacin', 'Pradofloxacin']
Enrofloxacin	group_1221		hypothetical protein	90	101	149	433	37.6569	81.0861	2.58954	4.98527e-08	0.000180716	4.80628e-07	37	9	31	4.12576e-05	0.00256321	0.000999001	no	217	['Marbofloxacin', 'Pradofloxacin']
Enrofloxacin	group_507		hypothetical protein	69	65	170	469	28.8703	87.8277	2.9286	5.52956e-08	0.000200447	5.31689e-07	29	9	25	0.000103716	0.0614283	0.000999001	no	217	['Marbofloxacin', 'Pradofloxacin']
Enrofloxacin	group_2445		hypothetical protein	235	466	4	68	98.3264	12.7341	8.57296	6.8508e-08	0.000248342	6.48411e-07	18	17	1	0.000144958	0.000144958	0.000999001	no	217	['Amoxicillin_Clavulanic_Acid', 'Clindamycin', 'Erythromycin', 'Marbofloxacin', 'Pradofloxacin']
Enrofloxacin	group_433		hypothetical protein	125	170	114	364	52.3013	68.1648	2.34778	1.05443e-07	0.000382232	9.85133e-07	31	9	25	0.00087791	0.0294494	0.000999001	no	217	['Marbofloxacin', 'Pradofloxacin']
Enrofloxacin	group_978		hypothetical protein	235	467	4	67	98.3264	12.5468	8.4288	1.17254e-07	0.000425044	1.08986e-06	18	17	1	0.000144958	0.000144958	0.000999001	no	217	['Amoxicillin_Clavulanic_Acid', 'Clindamycin', 'Erythromycin', 'Marbofloxacin', 'Pradofloxacin']
Enrofloxacin	fnr	fnr;	Anaerobic regulatory protein;hypothetical protein	115	151	124	383	48.1172	71.7228	2.35233	1.3541e-07	0.00049086	1.24268e-06	31	10	25	0.00087791	0.0707555	0.000999001	no	217	['Marbofloxacin', 'Pradofloxacin']
Enrofloxacin	maa~~~dapH_1	maa;dapH_1;	Maltose O-acetyltransferase;2345-tetrahydropyridine-26-dicarboxylate N-acetyltransferase;hypothetical protein	236	474	3	60	98.7448	11.236	9.95781	2.37531e-07	0.00086105	2.1156e-06	21	18	3	0.00148964	0.00148964	0.002997	no	217	['Cefovecin', 'Cefpodoxime', 'Erythromycin', 'Marbofloxacin', 'Oxacillin']
Enrofloxacin	group_913		hypothetical protein	80	89	159	445	33.4728	83.3333	2.51572	4.62406e-07	0.00167622	4.02938e-06	37	8	30	0.000191076	0.000752897	0.000999001	no	217	['Marbofloxacin']
Enrofloxacin	albC	;albC	hypothetical protein;Putative ABC transporter ATP-binding protein AlbC	91	110	148	424	38.0753	79.4007	2.37002	5.75845e-07	0.00208744	4.9232e-06	31	10	24	0.00332689	0.0707555	0.001998	no	217	['Marbofloxacin', 'Pradofloxacin']
Enrofloxacin	group_630		hypothetical protein	44	33	195	501	18.41	93.8202	3.42564	7.83788e-07	0.00284123	6.57692e-06	26	5	21	0.00249392	0.00249392	0.004995	no	217
Enrofloxacin	group_1804		hypothetical protein	19	5	220	529	7.94979	99.0637	9.13727	1.03534e-06	0.00375309	8.54918e-06	12	9	5	0.145996	0.774414	0.000999001	no	217	['Clindamycin', 'Erythromycin', 'Marbofloxacin', 'Trimethoprim_Sulfamethoxazole']
Enrofloxacin	group_1347		hypothetical protein	75	84	164	450	31.3808	84.2697	2.44991	1.26788e-06	0.00459605	1.03714e-05	45	25	25	0.551484	0.551484	0.000999001	no	217
Erythromycin	erm	;erm	hypothetical protein;rRNA adenine N-6-methyltransferase	224	13	20	364	91.8033	96.5517	313.6	6.21888e-126	2.12996e-122	2.12996e-122	39	37	4	2.84126e-09	3.35316e-07	0.000999001	erm(B);AMR;MACROLIDE(237)	237	['Chloramphenicol', 'Clindamycin', 'Enrofloxacin', 'Marbofloxacin', 'Penicillin', 'Pradofloxacin']
Erythromycin	COQ3~~~COQ5	;COQ3;COQ5	hypothetical protein;Ubiquinone biosynthesis O-methyltransferase mitochondrial;2-methoxy-6-polyprenyl-14-benzoquinol methylase mitochondrial	228	18	16	359	93.4426	95.2255	284.208	2.86238e-125	9.80365e-122	4.90182e-122	36	34	5	1.94123e-08	1.29135e-05	0.000999001	no	237	['Chloramphenicol', 'Clindamycin', 'Enrofloxacin', 'Gentamicin', 'Penicillin', 'Pradofloxacin']
Erythromycin	aadK	aadK	Aminoglycoside 6-adenylyltransferase	228	19	16	358	93.4426	94.9602	268.5	3.56306e-124	1.22035e-120	4.0203e-121	37	34	5	1.23313e-07	7.42753e-06	0.000999001	ant(6)-Ia;AMR;STREPTOMYCIN(614)	237	['Chloramphenicol', 'Clindamycin', 'Enrofloxacin', 'Gentamicin', 'Penicillin', 'Pradofloxacin']
Erythromycin	aphA	aphA	Aminoglycoside 3'-phosphotransferase	227	18	17	359	93.0328	95.2255	266.317	5.86905e-124	2.01015e-120	4.0203e-121	37	34	6	1.23313e-07	4.12576e-05	0.000999001	aph(3')-IIIa;AMR;AMIKACIN/KANAMYCIN(616)	237	['Chloramphenicol', 'Clindamycin', 'Enrofloxacin', 'Gentamicin', 'Penicillin', 'Pradofloxacin']
Erythromycin	satA	satA	Streptothricin acetyltransferase A	227	18	17	359	93.0328	95.2255	266.317	5.86905e-124	2.01015e-120	4.0203e-121	37	34	6	1.23313e-07	4.12576e-05	0.000999001	sat4;AMR;STREPTOTHRICIN(617)	237	['Chloramphenicol', 'Clindamycin', 'Enrofloxacin', 'Gentamicin', 'Penicillin', 'Pradofloxacin']
Erythromycin	group_868		hypothetical protein	226	18	18	359	92.623	95.2255	250.414	1.1392e-122	3.90176e-119	6.50293e-120	38	34	7	6.03854e-07	0.000116167	0.000999001	no	237	['Chloramphenicol', 'Clindamycin', 'Enrofloxacin', 'Gentamicin', 'Marbofloxacin', 'Penicillin', 'Pradofloxacin']
Erythromycin	group_957		hypothetical protein	226	19	18	358	92.623	94.9602	236.573	1.39916e-121	4.79211e-118	6.84587e-119	39	34	7	2.42991e-06	7.02548e-05	0.000999001	no	237	['Chloramphenicol', 'Clindamycin', 'Enrofloxacin', 'Gentamicin', 'Marbofloxacin', 'Penicillin', 'Pradofloxacin']
Erythromycin	group_1071		hypothetical protein	210	13	34	364	86.0656	96.5517	172.941	4.5252e-110	1.54988e-106	1.93735e-107	43	37	8	1.63612e-06	4.19342e-05	0.000999001	no	237	['Amoxicillin_Clavulanic_Acid', 'Chloramphenicol', 'Clindamycin', 'Enrofloxacin', 'Marbofloxacin', 'Penicillin', 'Pradofloxacin']
Erythromycin	group_2318		hypothetical protein	190	17	54	360	77.8689	95.4907	74.5098	4.96461e-87	1.70038e-83	1.88931e-84	37	30	10	0.000191076	0.00763208	0.000999001	no	237	['Clindamycin', 'Penicillin']
Erythromycin	group_96		IS1182 family transposase IS1182;hypothetical protein	183	23	61	354	75	93.8992	46.1739	1.04784e-75	3.58886e-72	3.58886e-73	22	20	8	0.000121117	0.286279	0.002997	no	237
Erythromycin	group_2143		hypothetical protein	166	14	78	363	68.0328	96.2865	55.1813	1.81594e-71	6.2196e-68	5.65418e-69	28	25	8	2.74405e-05	0.0356981	0.003996	no	237	['Penicillin']
Erythromycin	group_680		hypothetical protein	169	17	75	360	69.2623	95.4907	47.7176	1.09446e-70	3.74852e-67	2.67751e-68	25	23	7	1.94311e-05	0.0432853	0.004995	no	237	['Amoxicillin_Clavulanic_Acid']
Erythromycin	group_1832		hypothetical protein	169	17	75	360	69.2623	95.4907	47.7176	1.09446e-70	3.74852e-67	2.67751e-68	25	23	7	1.94311e-05	0.0432853	0.003996	no	237	['Amoxicillin_Clavulanic_Acid']
Erythromycin	bin3_2~~~bin3	bin3_2;bin3;	Putative transposon Tn552 DNA-invertase bin3;hypothetical protein	169	17	75	360	69.2623	95.4907	47.7176	1.09446e-70	3.74852e-67	2.67751e-68	25	23	7	1.94311e-05	0.0432853	0.003996	no	237	['Amoxicillin_Clavulanic_Acid']
Erythromycin	topB_3~~~topB_1~~~topB_4~~~topB_2	topB_3;topB_1;topB_4;topB_2	DNA topoisomerase 3	164	15	80	362	67.2131	96.0212	49.4733	4.68658e-69	1.60515e-65	1.0701e-66	25	23	6	1.94311e-05	0.0146333	0.001998	no	237	['Penicillin']
Erythromycin	group_1719		hypothetical protein	140	8	104	369	57.377	97.878	62.0913	2.03955e-60	6.98546e-57	3.67656e-58	20	19	2	4.00543e-05	0.000402451	0.001998	no	237	['Cefovecin', 'Cefpodoxime', 'Clindamycin', 'Gentamicin', 'Penicillin']
Erythromycin	group_540		hypothetical protein	77	5	167	372	31.5574	98.6737	34.3042	4.87037e-29	1.6681e-25	2.25419e-27	24	24	3	1.19209e-07	0.000277162	0.000999001	no	237	['Chloramphenicol', 'Clindamycin', 'Minocycline']
Erythromycin	group_367		hypothetical protein	102	23	142	354	41.8033	93.8992	11.0557	2.2177e-27	7.59562e-24	9.49453e-26	40	29	14	0.00642658	0.0806905	0.000999001	no	237	['Clindamycin', 'Doxycycline', 'Gentamicin', 'Minocycline', 'Trimethoprim_Sulfamethoxazole']
Erythromycin	topB_2~~~topB_3	topB_2;topB_3	DNA topoisomerase 3	79	10	165	367	32.377	97.3475	17.5715	1.41226e-25	4.83699e-22	5.69057e-24	25	18	8	0.0432853	0.107752	0.00699301	no	237	['Amoxicillin_Clavulanic_Acid']
Erythromycin	group_1656		hypothetical protein	60	4	184	373	24.5902	98.939	30.4076	4.15413e-22	1.42279e-18	1.5635e-20	17	17	3	1.52588e-05	0.0127258	0.000999001	no	237	['Chloramphenicol', 'Clindamycin', 'Minocycline', 'Tetracycline']
Erythromycin	group_710		Antitoxin epsilon	61	5	183	372	25	98.6737	24.8	1.30465e-21	4.46842e-18	4.6546e-20	16	16	3	3.05176e-05	0.0212708	0.001998	no	237	['Chloramphenicol', 'Clindamycin', 'Minocycline', 'Tetracycline']
Erythromycin	group_1911		hypothetical protein	61	5	183	372	25	98.6737	24.8	1.30465e-21	4.46842e-18	4.6546e-20	16	16	3	3.05176e-05	0.0212708	0.000999001	no	237	['Chloramphenicol', 'Clindamycin', 'Doxycycline', 'Minocycline']
Erythromycin	soj~~~soj_2	soj;;soj_2	Chromosome-partitioning ATPase Soj;hypothetical protein;Sporulation initiation inhibitor protein Soj	61	5	183	372	25	98.6737	24.8	1.30465e-21	4.46842e-18	4.6546e-20	16	16	3	3.05176e-05	0.0212708	0.002997	no	237	['Chloramphenicol', 'Clindamycin', 'Doxycycline', 'Minocycline']
Erythromycin	pinR	pinR	Serine recombinase PinR	61	6	183	371	25	98.4085	20.6111	9.84642e-21	3.3724e-17	3.3724e-19	17	16	4	0.000274658	0.0490417	0.003996	no	237	['Chloramphenicol', 'Clindamycin']
Erythromycin	group_2426		Protein adenylyltransferase NmFic	61	6	183	371	25	98.4085	20.6111	9.84642e-21	3.3724e-17	3.3724e-19	17	16	4	0.000274658	0.0490417	0.000999001	no	237	['Chloramphenicol', 'Clindamycin']
Erythromycin	group_191		hypothetical protein	180	136	64	241	73.7705	63.9257	4.98392	2.26335e-20	7.75197e-17	7.45382e-19	35	26	23	0.00598812	0.0895311	0.000999001	no	237	['Amoxicillin_Clavulanic_Acid']
Erythromycin	group_2256		IS30 family transposase IS1252	57	5	187	372	23.3607	98.6737	22.6781	7.73626e-20	2.64967e-16	2.5235e-18	16	16	3	3.05176e-05	0.0212708	0.001998	no	237	['Chloramphenicol', 'Clindamycin', 'Doxycycline', 'Minocycline', 'Tetracycline']
Erythromycin	repD_1~~~repD_2~~~repD	repD_1;repD_2;repD	Replication initiation protein	48	4	196	373	19.6721	98.939	22.8367	8.04207e-17	2.75441e-13	2.2213e-15	19	17	3	0.000728607	0.00442505	0.000999001	no	237	['Chloramphenicol', 'Clindamycin', 'Tetracycline']
Erythromycin	group_1790		hypothetical protein	45	4	199	373	18.4426	98.939	21.0867	1.51491e-15	5.18858e-12	3.99122e-14	16	13	4	0.0212708	0.0768127	0.002997	no	237	['Clindamycin', 'Doxycycline', 'Gentamicin', 'Penicillin', 'Tetracycline']
Erythromycin	cat	cat	Chloramphenicol acetyltransferase	37	3	207	374	15.1639	99.2042	22.2834	4.54127e-13	1.55538e-09	1.08013e-11	17	15	2	0.00234985	0.00234985	0.001998	catA;AMR;CHLORAMPHENICOL(115)	237	['Chloramphenicol', 'Clindamycin', 'Doxycycline', 'Tetracycline']
Erythromycin	group_956	sau3AIR	Type-2 restriction enzyme Sau3AI	100	56	144	321	40.9836	85.1459	3.98065	4.81861e-13	1.65037e-09	1.13039e-11	35	22	17	0.175465	1	0.00599401	no	237
Erythromycin	group_839		hypothetical protein	32	2	212	375	13.1148	99.4695	28.3019	6.64948e-12	2.27745e-08	1.27946e-10	10	9	2	0.0214844	0.109375	0.000999001	no	237	['Clindamycin', 'Gentamicin']
Erythromycin	group_1158		Toxin zeta	35	4	209	373	14.3443	98.939	15.616	1.92948e-11	6.60847e-08	3.51515e-10	19	15	4	0.0192108	0.0192108	0.003996	no	237	['Chloramphenicol', 'Clindamycin', 'Tetracycline']
Erythromycin	group_1159	topB_2;topB_1;topB_3	DNA topoisomerase 3	31	3	213	374	12.7049	99.2042	18.144	1.27331e-10	4.36107e-07	2.1068e-09	16	13	3	0.0212708	0.0212708	0.001998	no	237	['Chloramphenicol', 'Clindamycin']
Erythromycin	group_1626		hypothetical protein	25	1	219	376	10.2459	99.7347	42.9224	5.53279e-10	1.89498e-06	8.85505e-09	10	9	1	0.0214844	0.0214844	0.000999001	no	237	['Clindamycin', 'Enrofloxacin', 'Pradofloxacin']
Erythromycin	group_2141	;btuD_1	hypothetical protein;Vitamin B12 import ATP-binding protein BtuD	19	0	225	377	7.78689	100	inf	1.25922e-08	4.31282e-05	1.76033e-07	9	9	0	0.00390625	0.00390625	0.000999001	no	237	['Clindamycin', 'Enrofloxacin', 'Marbofloxacin', 'Pradofloxacin', 'Trimethoprim_Sulfamethoxazole']
Erythromycin	blaZ~~~blaZ_1	blaZ;blaZ_1	Beta-lactamase	178	192	66	185	72.9508	49.0716	2.59864	4.55771e-08	0.000156102	6.09772e-07	55	25	37	0.0144538	0.590053	0.000999001	blaPC1;AMR;BETA-LACTAM(841) blaZ;AMR;BETA-LACTAM(247)	237	['Ampicillin', 'Cefpodoxime', 'Clindamycin', 'Oxacillin', 'Penicillin', 'Trimethoprim_Sulfamethoxazole']
Erythromycin	group_1475		hypothetical protein	62	35	182	342	25.4098	90.7162	3.32873	1.19158e-07	0.000408115	1.46278e-06	44	29	18	0.0487668	0.291215	0.001998	no	237	['Clindamycin']
Erythromycin	cypX~~~cypX_1~~~cypX_2	;cypX;cypX_1;cypX_2	hypothetical protein;Pulcherriminic acid synthase	157	161	87	216	64.3443	57.2944	2.42108	1.36347e-07	0.000466989	1.65014e-06	58	26	38	0.024746	0.511842	0.003996	no	237
Erythromycin	group_2445		hypothetical protein	239	326	5	51	97.9508	13.5279	7.47791	2.01848e-07	0.000691328	2.39214e-06	19	16	4	0.00442505	0.0192108	0.004995	no	237	['Amoxicillin_Clavulanic_Acid', 'Clindamycin', 'Enrofloxacin', 'Marbofloxacin', 'Pradofloxacin']
Erythromycin	group_1804		hypothetical protein	16	0	228	377	6.55738	100	inf	2.37214e-07	0.000812459	2.80158e-06	9	9	0	0.00390625	0.00390625	0.000999001	no	237	['Clindamycin', 'Enrofloxacin', 'Marbofloxacin', 'Trimethoprim_Sulfamethoxazole']
Erythromycin	mdtL~~~ymfD~~~ribZ	mdtL;;ymfD;ribZ	Multidrug resistance protein MdtL;hypothetical protein;Bacillibactin exporter;Riboflavin transporter RibZ	176	194	68	183	72.1311	48.5411	2.44148	2.94293e-07	0.00100795	3.42841e-06	54	26	35	0.0402236	0.891923	0.002997	no	237
Erythromycin	group_978		hypothetical protein	239	327	5	50	97.9508	13.2626	7.30887	3.52865e-07	0.00120856	4.05558e-06	19	16	4	0.00442505	0.0192108	0.001998	no	237	['Amoxicillin_Clavulanic_Acid', 'Clindamycin', 'Enrofloxacin', 'Marbofloxacin', 'Pradofloxacin']
Erythromycin	maa~~~dapH_1	maa;dapH_1;	Maltose O-acetyltransferase;2345-tetrahydropyridine-26-dicarboxylate N-acetyltransferase;hypothetical protein	240	331	4	46	98.3607	12.2016	8.33837	5.05386e-07	0.00173095	5.67524e-06	22	18	4	0.00434351	0.00434351	0.001998	no	237	['Cefovecin', 'Cefpodoxime', 'Enrofloxacin', 'Marbofloxacin', 'Oxacillin']
Erythromycin	blaR1~~~blaR1_2~~~blaR1_1	blaR1;blaR1_2;blaR1_1	Regulatory protein BlaR1;beta-lactam sensor/signal transducer BlaR1	183	209	61	168	75	44.5623	2.41148	7.22087e-07	0.00247315	8.0297e-06	57	24	38	0.0163481	0.289244	0.000999001	blaR1;AMR;BETA-LACTAM(840)	237	['Ampicillin', 'Cefovecin', 'Clindamycin', 'Penicillin', 'Trimethoprim_Sulfamethoxazole']
Gentamicin	group_1690		IS256 family transposase IS256	90	30	57	596	61.2245	95.2077	31.3684	1.31259e-51	4.75815e-48	4.75815e-48	45	40	14	7.87838e-08	0.0160944	0.000999001	no	141	['Doxycycline', 'Tetracycline']
Gentamicin	group_957		hypothetical protein	120	167	27	459	81.6327	73.3227	12.2156	5.49592e-35	1.99227e-31	6.45578e-32	39	31	14	0.000294077	0.108129	0.004995	no	141	['Chloramphenicol', 'Clindamycin', 'Enrofloxacin', 'Erythromycin', 'Marbofloxacin', 'Penicillin', 'Pradofloxacin']
Gentamicin	group_868		hypothetical protein	120	167	27	459	81.6327	73.3227	12.2156	5.49592e-35	1.99227e-31	6.45578e-32	39	31	14	0.000294077	0.108129	0.003996	no	141	['Chloramphenicol', 'Clindamycin', 'Enrofloxacin', 'Erythromycin', 'Marbofloxacin', 'Penicillin', 'Pradofloxacin']
Gentamicin	aphA	aphA	Aminoglycoside 3'-phosphotransferase	120	168	27	458	81.6327	73.1629	12.1164	8.90452e-35	3.22789e-31	6.45578e-32	37	29	14	0.000752897	0.187742	0.00599401	aph(3')-IIIa;AMR;AMIKACIN/KANAMYCIN(616)	141	['Chloramphenicol', 'Clindamycin', 'Enrofloxacin', 'Erythromycin', 'Penicillin', 'Pradofloxacin']
Gentamicin	satA	satA	Streptothricin acetyltransferase A	120	168	27	458	81.6327	73.1629	12.1164	8.90452e-35	3.22789e-31	6.45578e-32	37	29	14	0.000752897	0.187742	0.004995	sat4;AMR;STREPTOTHRICIN(617)	141	['Chloramphenicol', 'Clindamycin', 'Enrofloxacin', 'Erythromycin', 'Penicillin', 'Pradofloxacin']
Gentamicin	COQ3~~~COQ5	;COQ3;COQ5	hypothetical protein;Ubiquinone biosynthesis O-methyltransferase mitochondrial;2-methoxy-6-polyprenyl-14-benzoquinol methylase mitochondrial	120	169	27	457	81.6327	73.0032	12.0184	2.04078e-34	7.39782e-31	1.23297e-31	37	29	14	0.000752897	0.187742	0.00699301	no	141	['Chloramphenicol', 'Clindamycin', 'Enrofloxacin', 'Erythromycin', 'Penicillin', 'Pradofloxacin']
Gentamicin	aadK	aadK	Aminoglycoside 6-adenylyltransferase	120	170	27	456	81.6327	72.8435	11.9216	2.73849e-34	9.92704e-31	1.41815e-31	37	29	14	0.000752897	0.187742	0.00599401	ant(6)-Ia;AMR;STREPTOMYCIN(614)	141	['Chloramphenicol', 'Clindamycin', 'Enrofloxacin', 'Erythromycin', 'Penicillin', 'Pradofloxacin']
Gentamicin	group_1719		hypothetical protein	81	88	66	538	55.102	85.9425	7.5031	9.91984e-24	3.59594e-20	1.99775e-21	27	16	20	0.0191573	0.442068	0.003996	no	141	['Cefovecin', 'Cefpodoxime', 'Clindamycin', 'Erythromycin', 'Penicillin']
Gentamicin	group_1024		hypothetical protein	111	191	36	435	75.5102	69.4888	7.02225	1.64097e-23	5.94852e-20	3.1308e-21	60	44	23	0.000394043	0.092461	0.000999001	no	141	['Oxacillin']
Gentamicin	group_1682		hypothetical protein	101	160	46	466	68.7075	74.4409	6.39484	4.43365e-22	1.6072e-18	5.53332e-20	37	23	19	0.187742	1	0.001998	no	141	['Doxycycline', 'Minocycline', 'Tetracycline']
Gentamicin	IntTn_1~~~IntTn_2~~~IntTn	Int-Tn_1;Int-Tn_2;Int-Tn	Transposase from transposon Tn916	101	160	46	466	68.7075	74.4409	6.39484	4.43365e-22	1.6072e-18	5.53332e-20	37	23	19	0.187742	1	0.00899101	no	141	['Doxycycline', 'Minocycline', 'Tetracycline']
Gentamicin	group_844		hypothetical protein	101	160	46	466	68.7075	74.4409	6.39484	4.43365e-22	1.6072e-18	5.53332e-20	37	23	19	0.187742	1	0.004995	no	141	['Doxycycline', 'Minocycline', 'Tetracycline']
Gentamicin	group_483		hypothetical protein	101	160	46	466	68.7075	74.4409	6.39484	4.43365e-22	1.6072e-18	5.53332e-20	37	23	19	0.187742	1	0.004995	no	141	['Doxycycline', 'Minocycline', 'Tetracycline']
Gentamicin	group_420		hypothetical protein	101	161	46	465	68.7075	74.2812	6.34148	5.80044e-22	2.10266e-18	5.53332e-20	37	23	19	0.187742	1	0.004995	no	141	['Doxycycline', 'Minocycline', 'Tetracycline']
Gentamicin	group_137		hypothetical protein	101	161	46	465	68.7075	74.2812	6.34148	5.80044e-22	2.10266e-18	5.53332e-20	37	23	19	0.187742	1	0.004995	no	141	['Doxycycline', 'Minocycline', 'Tetracycline']
Gentamicin	group_714		hypothetical protein	101	161	46	465	68.7075	74.2812	6.34148	5.80044e-22	2.10266e-18	5.53332e-20	37	23	19	0.187742	1	0.002997	no	141	['Doxycycline', 'Minocycline', 'Tetracycline']
Gentamicin	group_1946		hypothetical protein	101	161	46	465	68.7075	74.2812	6.34148	5.80044e-22	2.10266e-18	5.53332e-20	37	23	19	0.187742	1	0.001998	no	141	['Doxycycline', 'Minocycline', 'Tetracycline']
Gentamicin	group_1190		hypothetical protein	101	161	46	465	68.7075	74.2812	6.34148	5.80044e-22	2.10266e-18	5.53332e-20	37	23	19	0.187742	1	0.003996	no	141	['Doxycycline', 'Minocycline', 'Tetracycline']
Gentamicin	group_2075		hypothetical protein	101	161	46	465	68.7075	74.2812	6.34148	5.80044e-22	2.10266e-18	5.53332e-20	37	23	19	0.187742	1	0.00699301	no	141	['Doxycycline', 'Minocycline', 'Tetracycline']
Gentamicin	group_368		hypothetical protein	101	161	46	465	68.7075	74.2812	6.34148	5.80044e-22	2.10266e-18	5.53332e-20	37	23	19	0.187742	1	0.003996	no	141	['Doxycycline', 'Minocycline', 'Tetracycline']
Gentamicin	group_1812		hypothetical protein	101	161	46	465	68.7075	74.2812	6.34148	5.80044e-22	2.10266e-18	5.53332e-20	37	23	19	0.187742	1	0.003996	no	141	['Doxycycline', 'Minocycline', 'Tetracycline']
Gentamicin	group_484		hypothetical protein	101	161	46	465	68.7075	74.2812	6.34148	5.80044e-22	2.10266e-18	5.53332e-20	37	23	19	0.187742	1	0.003996	no	141	['Doxycycline', 'Minocycline', 'Tetracycline']
Gentamicin	group_2103		hypothetical protein	101	161	46	465	68.7075	74.2812	6.34148	5.80044e-22	2.10266e-18	5.53332e-20	37	23	19	0.187742	1	0.003996	no	141	['Doxycycline', 'Minocycline', 'Tetracycline']
Gentamicin	group_712		hypothetical protein	101	161	46	465	68.7075	74.2812	6.34148	5.80044e-22	2.10266e-18	5.53332e-20	37	23	19	0.187742	1	0.004995	no	141	['Doxycycline', 'Minocycline', 'Tetracycline']
Gentamicin	group_1995		hypothetical protein	101	161	46	465	68.7075	74.2812	6.34148	5.80044e-22	2.10266e-18	5.53332e-20	37	23	19	0.187742	1	0.001998	no	141	['Doxycycline', 'Minocycline', 'Tetracycline']
Gentamicin	group_1193		hypothetical protein	132	304	15	322	89.7959	51.4377	9.32105	6.87208e-22	2.49113e-18	6.38751e-20	39	30	12	0.00106502	0.0237027	0.000999001	no	141	['Enrofloxacin', 'Marbofloxacin', 'Pradofloxacin']
Gentamicin	tetM~~~tetM_2~~~tetM_1~~~tetM	tetM;tetM_2;tetM_1;tet(M)	Tetracycline resistance protein TetM from transposon Tn916;Tetracycline resistance protein TetM from transposon TnFO1;tetracycline resistance ribosomal protection protein Tet(M)	118	235	29	391	80.2721	62.4601	6.77007	3.17399e-21	1.15057e-17	2.87643e-19	41	31	15	0.00145049	0.117275	0.000999001	tet(M);AMR;TETRACYCLINE(696)	141	['Chloramphenicol', 'Doxycycline', 'Minocycline', 'Penicillin', 'Tetracycline']
Gentamicin	group_1790		hypothetical protein	40	22	107	604	27.2109	96.4856	10.2634	1.30094e-16	4.71589e-13	8.2735e-15	24	15	11	0.307456	0.83882	0.00699301	no	141	['Clindamycin', 'Doxycycline', 'Erythromycin', 'Penicillin', 'Tetracycline']
Gentamicin	aacAaphD	aacA-aphD;	Bifunctional AAC/APH;IS1595 family transposase ISCco2	70	92	77	534	47.619	85.3035	5.27668	2.22803e-16	8.07661e-13	1.36892e-14	71	47	37	0.00855454	0.812589	0.000999001	aac(6')-Ie/aph(2'')-Ia;AMR;AMIKACIN/GENTAMICIN/KANAMYCIN/TOBRAMYCIN(293) aph(2'')-Ia;AMR;AMIKACIN/GENTAMICIN/KANAMYCIN/TOBRAMYCIN(14)	141	['Chloramphenicol', 'Minocycline', 'Penicillin', 'Tetracycline']
Gentamicin	group_967		hypothetical protein	103	207	44	419	70.068	66.9329	4.73836	3.41751e-16	1.23885e-12	2.06475e-14	57	33	29	0.289244	1	0.001998	no	141	['Minocycline']
Gentamicin	group_2550		hypothetical protein	79	124	68	502	53.7415	80.1917	4.70327	1.38225e-15	5.01064e-12	7.36859e-14	43	26	24	0.222053	0.542384	0.003996	no	141
Gentamicin	group_367		hypothetical protein	65	88	82	538	44.2177	85.9425	4.84618	2.33306e-14	8.45736e-11	1.07055e-12	69	43	37	0.0532894	0.630456	0.001998	no	141	['Clindamycin', 'Doxycycline', 'Erythromycin', 'Minocycline', 'Trimethoprim_Sulfamethoxazole']
Gentamicin	mdtI~~~qacC	mdtI;qacC	Spermidine export protein MdtI;Quaternary ammonium compound-resistance protein QacC	77	126	70	500	52.381	79.8722	4.36508	4.22074e-14	1.53002e-10	1.91252e-12	54	31	30	0.340891	0.496617	0.000999001	qacG;STRESS;QUATERNARY AMMONIUM(418) qacC;STRESS;QUATERNARY AMMONIUM(13) qac;STRESS;QUATERNARY AMMONIUM(5)	141
Gentamicin	group_561		ISNCY family transposase ISBli29	137	420	10	206	93.1973	32.9073	6.71952	4.54008e-12	1.64578e-08	1.71435e-10	33	27	6	0.000324063	0.000324063	0.000999001	no	141	['Ampicillin', 'Cefpodoxime', 'Enrofloxacin', 'Marbofloxacin', 'Penicillin']
Gentamicin	group_2227		hypothetical protein	138	429	9	197	93.8776	31.4696	7.04118	5.45972e-12	1.97915e-08	2.01954e-10	35	27	9	0.00187823	0.00598812	0.003996	no	141
Gentamicin	group_1162	;insK	hypothetical protein;IS3 family transposase ISRso8;IS3 family transposase ISCce3;Putative transposase InsK for insertion sequence element IS150	88	184	59	442	59.8639	70.607	3.5829	1.38642e-11	5.02576e-08	4.976e-10	57	33	31	0.289244	0.596642	0.000999001	no	141	['Cefazolin', 'Cephalothin', 'Trimethoprim_Sulfamethoxazole']
Gentamicin	hin_2~~~hin~~~hin_1	hin_2;hin;hin_1	DNA-invertase hin	137	429	10	197	93.1973	31.4696	6.29114	4.64609e-11	1.68421e-07	1.54515e-09	26	22	5	0.000533521	0.00249392	0.000999001	no	141	['Ampicillin', 'Cefovecin', 'Cefpodoxime', 'Doxycycline', 'Enrofloxacin', 'Marbofloxacin', 'Oxacillin', 'Penicillin', 'Tetracycline', 'Trimethoprim_Sulfamethoxazole']
Gentamicin	group_839		hypothetical protein	27	17	120	609	18.3673	97.2843	8.06029	1.62706e-10	5.89809e-07	5.0411e-09	20	13	10	0.263176	1	0.004995	no	141	['Clindamycin', 'Erythromycin']
Gentamicin	group_260		hypothetical protein	134	419	13	207	91.1565	33.0671	5.09234	2.82983e-10	1.02581e-06	8.47779e-09	33	26	8	0.00131873	0.00455138	0.001998	no	141	['Ampicillin', 'Enrofloxacin', 'Penicillin']
Gentamicin	group_1022		hypothetical protein	104	268	43	358	70.7483	57.1885	3.23082	9.0435e-10	3.27827e-06	2.66526e-08	47	27	27	0.381693	0.381693	0.00899101	no	141
Gentamicin	group_154		hypothetical protein	43	61	104	565	29.2517	90.2556	3.8296	1.01214e-08	3.66902e-05	2.62073e-07	44	28	23	0.0961418	0.880396	0.00699301	no	141	['Ampicillin', 'Cefovecin', 'Clindamycin', 'Enrofloxacin', 'Marbofloxacin', 'Minocycline', 'Oxacillin', 'Penicillin', 'Pradofloxacin', 'Trimethoprim_Sulfamethoxazole']
Gentamicin	group_741		hypothetical protein	79	196	68	430	53.7415	68.6901	2.54877	5.42071e-07	0.00196501	1.12286e-05	42	25	21	0.279956	1	0.002997	no	141	['Ampicillin']
Gentamicin	group_551		hypothetical protein	128	420	19	206	87.0748	32.9073	3.30426	5.66535e-07	0.00205369	1.16028e-05	32	27	8	0.000113074	0.00700037	0.000999001	no	141
Marbofloxacin	csm3~~~csm3_1	csm3;csm3_1	CRISPR system Cms endoribonuclease Csm3	165	7	73	528	69.3277	98.6916	170.489	2.29994e-99	8.33729e-96	4.16865e-96	19	16	5	0.00442505	0.0635681	0.00999001	no	237	['Ampicillin', 'Cefovecin', 'Enrofloxacin']
Marbofloxacin	group_15		hypothetical protein	165	7	73	528	69.3277	98.6916	170.489	2.29994e-99	8.33729e-96	4.16865e-96	19	16	5	0.00442505	0.0635681	0.00999001	no	237	['Cefovecin', 'Enrofloxacin', 'Oxacillin']
Marbofloxacin	group_1308		hypothetical protein	176	19	62	516	73.9496	96.4486	77.0934	3.50504e-96	1.27058e-92	3.17644e-93	25	21	7	0.000910521	0.0432853	0.001998	no	237	['Ampicillin', 'Cefovecin', 'Cefpodoxime', 'Enrofloxacin', 'Oxacillin', 'Penicillin', 'Pradofloxacin']
Marbofloxacin	group_957		hypothetical protein	204	83	34	452	85.7143	84.486	32.6747	1.96861e-80	7.13621e-77	2.85921e-78	31	14	23	0.0106738	0.7201	0.000999001	no	237	['Chloramphenicol', 'Clindamycin', 'Enrofloxacin', 'Erythromycin', 'Gentamicin', 'Penicillin', 'Pradofloxacin']
Marbofloxacin	group_54		hypothetical protein	162	23	76	512	68.0672	95.7009	47.4508	2.27718e-80	8.25479e-77	3.17492e-78	27	21	10	0.00592461	0.247789	0.00799201	no	237	['Ampicillin', 'Enrofloxacin', 'Penicillin']
Marbofloxacin	group_868		hypothetical protein	203	84	35	451	85.2941	84.2991	31.1405	6.18372e-79	2.2416e-75	8.30221e-77	31	13	23	0.0106738	0.47313	0.00599401	no	237	['Chloramphenicol', 'Clindamycin', 'Enrofloxacin', 'Erythromycin', 'Gentamicin', 'Penicillin', 'Pradofloxacin']
Marbofloxacin	dfrD	dfrD;	Dihydrofolate reductase;IS1595 family transposase ISSsu9	191	63	47	472	80.2521	88.2243	30.4465	1.19026e-78	4.31468e-75	1.54096e-76	35	13	26	0.00598812	0.175465	0.00899101	dfrG;AMR;TRIMETHOPRIM(536)	237	['Enrofloxacin', 'Penicillin', 'Trimethoprim_Sulfamethoxazole']
Marbofloxacin	group_264		hypothetical protein	155	19	83	516	65.1261	96.4486	50.7166	4.28395e-78	1.55293e-74	5.35494e-76	29	22	12	0.00813006	0.458258	0.00899101	no	237	['Ampicillin', 'Cefazolin', 'Penicillin', 'Pradofloxacin']
Marbofloxacin	erm	;erm	hypothetical protein;rRNA adenine N-6-methyltransferase	199	79	39	456	83.6134	85.2336	29.4528	1.41589e-77	5.13261e-74	1.71087e-75	35	15	25	0.0166738	0.49956	0.00799201	erm(B);AMR;MACROLIDE(237)	237	['Chloramphenicol', 'Clindamycin', 'Enrofloxacin', 'Erythromycin', 'Penicillin', 'Pradofloxacin']
Marbofloxacin	group_1071		hypothetical protein	188	74	50	461	78.9916	86.1682	23.4238	3.86984e-70	1.40282e-66	3.69163e-68	37	13	30	0.000191076	0.0988717	0.000999001	no	237	['Amoxicillin_Clavulanic_Acid', 'Chloramphenicol', 'Clindamycin', 'Enrofloxacin', 'Erythromycin', 'Penicillin', 'Pradofloxacin']
Marbofloxacin	cas6_1~~~cas6_2~~~cas6	;cas6_1;cas6_2;cas6	hypothetical protein;CRISPR-associated endoribonuclease Cas6	114	5	124	530	47.8992	99.0654	97.4516	1.10251e-61	3.99661e-58	5.62902e-60	20	16	5	0.0118179	0.0413895	0.000999001	no	237	['Ampicillin', 'Enrofloxacin', 'Penicillin', 'Pradofloxacin']
Marbofloxacin	group_1248		hypothetical protein	156	45	82	490	65.5462	91.5888	20.7154	1.94308e-60	7.04366e-57	9.51846e-59	25	10	19	0.0146333	0.424356	0.00699301	no	237	['Enrofloxacin', 'Penicillin', 'Pradofloxacin']
Marbofloxacin	group_154		hypothetical protein	97	7	141	528	40.7563	98.6916	51.8906	5.91447e-48	2.144e-44	2.68e-46	22	15	7	0.133801	0.133801	0.004995	no	237	['Ampicillin', 'Cefovecin', 'Clindamycin', 'Enrofloxacin', 'Gentamicin', 'Minocycline', 'Oxacillin', 'Penicillin', 'Pradofloxacin', 'Trimethoprim_Sulfamethoxazole']
Marbofloxacin	group_1193		hypothetical protein	205	231	33	304	86.1345	56.8224	8.17526	4.20266e-31	1.52346e-27	1.47909e-29	36	24	15	0.0652453	0.405032	0.00899101	no	237	['Enrofloxacin', 'Gentamicin', 'Pradofloxacin']
Marbofloxacin	group_2148		hypothetical protein	63	6	175	529	26.4706	98.8785	31.74	2.11086e-28	7.65188e-25	7.2875e-27	7	2	6	0.125	0.453125	0.000999001	no	237	['Cefpodoxime', 'Pradofloxacin']
Marbofloxacin	sufS	sufS	Cysteine desulfurase	53	5	185	530	22.2689	99.0654	30.3676	9.6083e-24	3.48301e-20	2.63864e-22	6	3	5	0.21875	1	0.002997	no	237	['Ampicillin', 'Penicillin', 'Pradofloxacin']
Marbofloxacin	gph_1~~~gph_2~~~yjjG_2~~~yjjG_3	gph_1;gph_2;yjjG_2;yjjG_3	Phosphoglycolate phosphatase;Pyrimidine 5'-nucleotidase YjjG	51	5	187	530	21.4286	99.0654	28.9091	1.18416e-22	4.29257e-19	3.08818e-21	6	3	5	0.21875	1	0.001998	no	237	['Penicillin', 'Pradofloxacin']
Marbofloxacin	iolD	iolD	3D-(35/4)-trihydroxycyclohexane-12-dione hydrolase	76	27	162	508	31.9328	94.9533	8.8267	3.01842e-22	1.09418e-18	7.44337e-21	22	4	20	0.000121117	0.00434351	0.00999001	no	237	['Pradofloxacin']
Marbofloxacin	yidK	yidK	putative symporter YidK	74	26	164	509	31.0924	95.1402	8.83349	9.76216e-22	3.53878e-18	2.35919e-20	22	4	20	0.000121117	0.00434351	0.002997	no	237	['Cefovecin', 'Enrofloxacin', 'Oxacillin', 'Pradofloxacin']
Marbofloxacin	glcR~~~lacR_2~~~lacR_1	glcR;;lacR_2;lacR_1	HTH-type transcriptional repressor GlcR;hypothetical protein;Lactose phosphotransferase system repressor	73	25	165	510	30.6723	95.3271	9.02545	1.02298e-21	3.7083e-18	2.45583e-20	22	4	20	0.000121117	0.00434351	0.002997	no	237	['Cefovecin', 'Enrofloxacin', 'Oxacillin', 'Pradofloxacin']
Marbofloxacin	group_355		hypothetical protein	144	162	94	373	60.5042	69.7196	3.52719	4.99539e-15	1.81083e-11	9.2863e-14	43	18	31	0.00540157	0.360378	0.000999001	no	237	['Cefpodoxime', 'Enrofloxacin', 'Pradofloxacin']
Marbofloxacin	group_2451		hypothetical protein	187	284	51	251	78.5714	46.9159	3.24061	7.83427e-12	2.83992e-08	1.23475e-10	45	25	26	0.371298	0.551484	0.00599401	no	237
Marbofloxacin	group_2208		hypothetical protein	180	265	58	270	75.6303	50.4673	3.162	7.87989e-12	2.85646e-08	1.23656e-10	45	26	27	0.232693	0.371298	0.00699301	no	237
Marbofloxacin	group_561		ISNCY family transposase ISBli29	208	349	30	186	87.395	34.7664	3.69513	4.39176e-11	1.59201e-07	6.31751e-10	33	26	9	0.00131873	0.013531	0.000999001	no	237	['Ampicillin', 'Cefpodoxime', 'Enrofloxacin', 'Gentamicin', 'Penicillin']
Marbofloxacin	hin_2~~~hin~~~hin_1	hin_2;hin;hin_1	DNA-invertase hin	210	356	28	179	88.2353	33.4579	3.77107	7.44624e-11	2.69926e-07	1.05853e-09	28	21	7	0.012541	0.012541	0.00699301	no	237	['Ampicillin', 'Cefovecin', 'Cefpodoxime', 'Doxycycline', 'Enrofloxacin', 'Gentamicin', 'Oxacillin', 'Penicillin', 'Tetracycline', 'Trimethoprim_Sulfamethoxazole']
Marbofloxacin	group_2381		hypothetical protein	70	59	168	476	29.4118	88.972	3.36158	1.20445e-09	4.36614e-06	1.53737e-08	37	10	30	0.000191076	0.00763208	0.003996	no	237	['Enrofloxacin', 'Pradofloxacin']
Marbofloxacin	group_656		hypothetical protein	173	268	65	267	72.6891	49.9065	2.65161	3.11161e-09	1.12796e-05	3.75986e-08	38	26	16	0.0335524	0.417692	0.002997	no	237	['Cefpodoxime', 'Enrofloxacin', 'Pradofloxacin']
Marbofloxacin	group_2141	;btuD_1	hypothetical protein;Vitamin B12 import ATP-binding protein BtuD	23	4	215	531	9.66387	99.2523	14.2012	3.84995e-09	1.39561e-05	4.60597e-08	12	10	4	0.0385742	0.387695	0.000999001	no	237	['Clindamycin', 'Enrofloxacin', 'Erythromycin', 'Pradofloxacin', 'Trimethoprim_Sulfamethoxazole']
Marbofloxacin	group_1309		hypothetical protein	72	65	166	470	30.2521	87.8505	3.13624	5.86034e-09	2.12437e-05	6.94239e-08	36	8	30	6.96017e-05	0.00119324	0.000999001	no	237	['Enrofloxacin', 'Pradofloxacin']
Marbofloxacin	group_1614	;hin_2;hin	hypothetical protein;DNA-invertase hin	65	56	173	479	27.3109	89.5327	3.21377	1.26311e-08	4.57877e-05	1.37962e-07	26	4	23	8.79765e-05	0.000533521	0.00599401	no	237
Marbofloxacin	group_1302		hypothetical protein	56	44	182	491	23.5294	91.7757	3.43357	2.2665e-08	8.21607e-05	2.38416e-07	28	6	24	0.000179991	0.00371917	0.002997	no	237
Marbofloxacin	group_1188		IS1182 family transposase ISSep1;hypothetical protein	133	185	105	350	55.8824	65.4206	2.3964	3.98858e-08	0.000144586	4.03871e-07	32	9	28	1.93012e-05	0.0200616	0.000999001	no	237	['Amoxicillin_Clavulanic_Acid', 'Enrofloxacin', 'Pradofloxacin']
Marbofloxacin	group_2445		hypothetical protein	234	467	4	68	98.3193	12.7103	8.5182	7.04635e-08	0.00025543	6.94104e-07	20	19	1	4.00543e-05	4.00543e-05	0.000999001	no	237	['Amoxicillin_Clavulanic_Acid', 'Clindamycin', 'Enrofloxacin', 'Erythromycin', 'Pradofloxacin']
Marbofloxacin	albA~~~albA_1~~~albA_2	albA;albA_1;albA_2;	Antilisterial bacteriocin subtilosin biosynthesis protein AlbA;hypothetical protein	131	183	107	352	55.042	65.7944	2.35494	9.05762e-08	0.000328339	8.77911e-07	33	8	27	0.000324063	0.00455138	0.000999001	no	237	['Enrofloxacin', 'Pradofloxacin']
Marbofloxacin	sboA	sboA	Subtilosin-A	129	180	109	355	54.2017	66.3551	2.3341	9.10507e-08	0.000330059	8.80157e-07	34	8	28	0.000195126	0.00293506	0.000999001	no	237	['Enrofloxacin', 'Pradofloxacin']
Marbofloxacin	group_507		hypothetical protein	68	66	170	469	28.5714	87.6636	2.84242	1.05653e-07	0.000382993	1.0159e-06	32	10	28	1.93012e-05	0.0501025	0.000999001	no	237	['Enrofloxacin', 'Pradofloxacin']
Marbofloxacin	group_978		hypothetical protein	234	468	4	67	98.3193	12.5234	8.375	1.17342e-07	0.000425364	1.12233e-06	20	19	1	4.00543e-05	4.00543e-05	0.000999001	no	237	['Amoxicillin_Clavulanic_Acid', 'Clindamycin', 'Enrofloxacin', 'Erythromycin', 'Pradofloxacin']
Marbofloxacin	group_1221		hypothetical protein	89	102	149	433	37.395	80.9346	2.53566	1.23245e-07	0.000446763	1.17261e-06	39	10	32	7.02548e-05	0.00337785	0.000999001	no	237	['Enrofloxacin', 'Pradofloxacin']
Marbofloxacin	maa~~~dapH_1	maa;dapH_1;	Maltose O-acetyltransferase;2345-tetrahydropyridine-26-dicarboxylate N-acetyltransferase;hypothetical protein	235	475	3	60	98.7395	11.215	9.89474	2.37787e-07	0.000861978	2.19333e-06	23	20	3	0.000488281	0.000488281	0.003996	no	237	['Cefovecin', 'Cefpodoxime', 'Enrofloxacin', 'Erythromycin', 'Oxacillin']
Marbofloxacin	group_433		hypothetical protein	123	172	115	363	51.6807	67.8505	2.25728	3.83101e-07	0.00138874	3.48055e-06	35	7	29	0.000116842	0.00050826	0.000999001	no	237	['Enrofloxacin', 'Pradofloxacin']
Marbofloxacin	fnr	fnr;	Anaerobic regulatory protein;hypothetical protein	113	153	125	382	47.479	71.4019	2.25705	5.09191e-07	0.00184582	4.54635e-06	35	8	29	0.000116842	0.00187823	0.000999001	no	237	['Enrofloxacin', 'Pradofloxacin']
Marbofloxacin	group_913		hypothetical protein	79	90	159	445	33.1933	83.1776	2.45667	7.7844e-07	0.00282184	6.78328e-06	39	9	32	7.02548e-05	0.00106502	0.001998	no	237	['Enrofloxacin']
Marbofloxacin	fosB	fosB	Metallothiol transferase FosB	231	460	7	75	97.0588	14.0187	5.38043	8.37118e-07	0.00303455	7.25969e-06	25	21	4	0.000910521	0.000910521	0.00999001	fosB;AMR;FOSFOMYCIN(1416)	237
Marbofloxacin	group_1804		hypothetical protein	19	5	219	530	7.98319	99.0654	9.19635	9.61345e-07	0.00348488	8.29732e-06	12	9	5	0.145996	0.774414	0.001998	no	237	['Clindamycin', 'Enrofloxacin', 'Erythromycin', 'Trimethoprim_Sulfamethoxazole']
Marbofloxacin	group_2190		hypothetical protein	228	450	10	85	95.7983	15.8879	4.30667	1.3325e-06	0.00483031	1.11554e-05	28	23	6	0.000912234	0.00371917	0.00999001	no	237
Marbofloxacin	group_1618		hypothetical protein	65	67	173	468	27.3109	87.4766	2.62445	1.40001e-06	0.00507504	1.16936e-05	26	4	23	8.79765e-05	0.000533521	0.002997	no	237
Marbofloxacin	albC	;albC	hypothetical protein;Putative ABC transporter ATP-binding protein AlbC	89	112	149	423	37.395	79.0654	2.25593	2.32537e-06	0.00842947	1.87601e-05	35	8	28	0.00050826	0.00187823	0.001998	no	237	['Enrofloxacin', 'Pradofloxacin']
Minocycline	tetM~~~tetM_2~~~tetM_1~~~tetM	tetM;tetM_2;tetM_1;tet(M)	Tetracycline resistance protein TetM from transposon Tn916;Tetracycline resistance protein TetM from transposon TnFO1;tetracycline resistance ribosomal protection protein Tet(M)	267	15	14	287	95.0178	95.0331	364.9	1.79936e-126	6.06383e-123	6.06383e-123	78	75	5	5.23824e-19	1.49665e-16	0.000999001	tet(M);AMR;TETRACYCLINE(696)	269	['Chloramphenicol', 'Doxycycline', 'Gentamicin', 'Penicillin', 'Tetracycline']
Minocycline	group_1682		hypothetical protein	202	11	79	291	71.8861	96.3576	67.6433	1.47895e-74	4.98405e-71	9.9681e-72	46	45	3	1.33582e-12	4.62194e-10	0.000999001	no	269	['Doxycycline', 'Gentamicin', 'Tetracycline']
Minocycline	IntTn_1~~~IntTn_2~~~IntTn	Int-Tn_1;Int-Tn_2;Int-Tn	Transposase from transposon Tn916	202	11	79	291	71.8861	96.3576	67.6433	1.47895e-74	4.98405e-71	9.9681e-72	46	45	3	1.33582e-12	4.62194e-10	0.000999001	no	269	['Doxycycline', 'Gentamicin', 'Tetracycline']
Minocycline	group_844		hypothetical protein	202	11	79	291	71.8861	96.3576	67.6433	1.47895e-74	4.98405e-71	9.9681e-72	46	45	3	1.33582e-12	4.62194e-10	0.000999001	no	269	['Doxycycline', 'Gentamicin', 'Tetracycline']
Minocycline	group_483		hypothetical protein	202	11	79	291	71.8861	96.3576	67.6433	1.47895e-74	4.98405e-71	9.9681e-72	46	45	3	1.33582e-12	4.62194e-10	0.000999001	no	269	['Doxycycline', 'Gentamicin', 'Tetracycline']
Minocycline	group_420		hypothetical protein	202	12	79	290	71.8861	96.0265	61.7932	2.42249e-73	8.16379e-70	4.80223e-71	46	45	4	1.33582e-12	5.10019e-09	0.000999001	no	269	['Doxycycline', 'Gentamicin', 'Tetracycline']
Minocycline	group_137		hypothetical protein	202	12	79	290	71.8861	96.0265	61.7932	2.42249e-73	8.16379e-70	4.80223e-71	46	45	4	1.33582e-12	5.10019e-09	0.000999001	no	269	['Doxycycline', 'Gentamicin', 'Tetracycline']
Minocycline	group_712		hypothetical protein	202	12	79	290	71.8861	96.0265	61.7932	2.42249e-73	8.16379e-70	4.80223e-71	46	45	4	1.33582e-12	5.10019e-09	0.000999001	no	269	['Doxycycline', 'Gentamicin', 'Tetracycline']
Minocycline	group_714		hypothetical protein	202	12	79	290	71.8861	96.0265	61.7932	2.42249e-73	8.16379e-70	4.80223e-71	46	45	4	1.33582e-12	5.10019e-09	0.000999001	no	269	['Doxycycline', 'Gentamicin', 'Tetracycline']
Minocycline	group_1946		hypothetical protein	202	12	79	290	71.8861	96.0265	61.7932	2.42249e-73	8.16379e-70	4.80223e-71	46	45	4	1.33582e-12	5.10019e-09	0.000999001	no	269	['Doxycycline', 'Gentamicin', 'Tetracycline']
Minocycline	group_2075		hypothetical protein	202	12	79	290	71.8861	96.0265	61.7932	2.42249e-73	8.16379e-70	4.80223e-71	46	45	4	1.33582e-12	5.10019e-09	0.000999001	no	269	['Doxycycline', 'Gentamicin', 'Tetracycline']
Minocycline	group_2103		hypothetical protein	202	12	79	290	71.8861	96.0265	61.7932	2.42249e-73	8.16379e-70	4.80223e-71	46	45	4	1.33582e-12	5.10019e-09	0.000999001	no	269	['Doxycycline', 'Gentamicin', 'Tetracycline']
Minocycline	group_1995		hypothetical protein	202	12	79	290	71.8861	96.0265	61.7932	2.42249e-73	8.16379e-70	4.80223e-71	46	45	4	1.33582e-12	5.10019e-09	0.000999001	no	269	['Doxycycline', 'Gentamicin', 'Tetracycline']
Minocycline	group_368		hypothetical protein	202	12	79	290	71.8861	96.0265	61.7932	2.42249e-73	8.16379e-70	4.80223e-71	46	45	4	1.33582e-12	5.10019e-09	0.000999001	no	269	['Doxycycline', 'Gentamicin', 'Tetracycline']
Minocycline	group_1812		hypothetical protein	202	12	79	290	71.8861	96.0265	61.7932	2.42249e-73	8.16379e-70	4.80223e-71	46	45	4	1.33582e-12	5.10019e-09	0.000999001	no	269	['Doxycycline', 'Gentamicin', 'Tetracycline']
Minocycline	group_484		hypothetical protein	202	12	79	290	71.8861	96.0265	61.7932	2.42249e-73	8.16379e-70	4.80223e-71	46	45	4	1.33582e-12	5.10019e-09	0.000999001	no	269	['Doxycycline', 'Gentamicin', 'Tetracycline']
Minocycline	group_1190		hypothetical protein	202	12	79	290	71.8861	96.0265	61.7932	2.42249e-73	8.16379e-70	4.80223e-71	46	45	4	1.33582e-12	5.10019e-09	0.000999001	no	269	['Doxycycline', 'Gentamicin', 'Tetracycline']
Minocycline	group_569		hypothetical protein	87	5	194	297	30.9609	98.3444	26.6381	3.28368e-25	1.1066e-21	1.47547e-23	49	46	3	6.98108e-11	6.98108e-11	0.000999001	no	269	['Doxycycline', 'Tetracycline']
Minocycline	group_310		hypothetical protein	87	6	194	296	30.9609	98.0132	22.1237	3.21974e-24	1.08505e-20	1.29173e-22	49	45	4	8.22546e-10	8.22546e-10	0.000999001	no	269	['Doxycycline', 'Tetracycline']
Minocycline	group_661		hypothetical protein	87	6	194	296	30.9609	98.0132	22.1237	3.21974e-24	1.08505e-20	1.29173e-22	49	45	4	8.22546e-10	8.22546e-10	0.000999001	no	269	['Doxycycline', 'Tetracycline']
Minocycline	group_842		hypothetical protein	87	6	194	296	30.9609	98.0132	22.1237	3.21974e-24	1.08505e-20	1.29173e-22	49	45	4	8.22546e-10	8.22546e-10	0.000999001	no	269	['Doxycycline', 'Tetracycline']
Minocycline	group_707		hypothetical protein	87	6	194	296	30.9609	98.0132	22.1237	3.21974e-24	1.08505e-20	1.29173e-22	49	45	4	8.22546e-10	8.22546e-10	0.000999001	no	269	['Doxycycline', 'Tetracycline']
Minocycline	group_1980		hypothetical protein	87	6	194	296	30.9609	98.0132	22.1237	3.21974e-24	1.08505e-20	1.29173e-22	49	45	4	8.22546e-10	8.22546e-10	0.000999001	no	269	['Doxycycline', 'Tetracycline']
Minocycline	group_188		hypothetical protein	87	6	194	296	30.9609	98.0132	22.1237	3.21974e-24	1.08505e-20	1.29173e-22	49	45	4	8.22546e-10	8.22546e-10	0.000999001	no	269	['Doxycycline', 'Tetracycline']
Minocycline	intQ~~~xerC_7~~~xerC_5~~~xerC_4	;intQ;xerC_7;xerC_5;xerC_4	hypothetical protein;Putative defective protein IntQ;Tyrosine recombinase XerC	87	6	194	296	30.9609	98.0132	22.1237	3.21974e-24	1.08505e-20	1.29173e-22	49	45	4	8.22546e-10	8.22546e-10	0.000999001	no	269	['Doxycycline', 'Tetracycline']
Minocycline	group_1417		hypothetical protein	84	5	197	297	29.8932	98.3444	25.3279	4.39097e-24	1.47976e-20	1.74089e-22	48	44	5	1.51383e-09	1.36805e-08	0.000999001	no	269	['Doxycycline', 'Tetracycline']
Minocycline	group_1815		hypothetical protein	85	6	196	296	30.2491	98.0132	21.3946	1.76812e-23	5.95856e-20	6.92855e-22	48	44	4	1.51383e-09	1.51383e-09	0.000999001	no	269	['Doxycycline', 'Tetracycline']
Minocycline	group_615		hypothetical protein	87	7	194	295	30.9609	97.6821	18.8991	2.76428e-23	9.31564e-20	9.80593e-22	49	45	5	8.22546e-10	7.59716e-09	0.000999001	no	269	['Doxycycline', 'Tetracycline']
Minocycline	group_146		hypothetical protein	87	7	194	295	30.9609	97.6821	18.8991	2.76428e-23	9.31564e-20	9.80593e-22	49	45	5	8.22546e-10	7.59716e-09	0.000999001	no	269	['Doxycycline', 'Tetracycline']
Minocycline	group_309		hypothetical protein	87	7	194	295	30.9609	97.6821	18.8991	2.76428e-23	9.31564e-20	9.80593e-22	49	45	5	8.22546e-10	7.59716e-09	0.000999001	no	269	['Doxycycline', 'Tetracycline']
Minocycline	group_992		hypothetical protein	87	7	194	295	30.9609	97.6821	18.8991	2.76428e-23	9.31564e-20	9.80593e-22	49	45	5	8.22546e-10	7.59716e-09	0.000999001	no	269	['Doxycycline', 'Tetracycline']
Minocycline	group_373		hypothetical protein	87	7	194	295	30.9609	97.6821	18.8991	2.76428e-23	9.31564e-20	9.80593e-22	49	45	5	8.22546e-10	7.59716e-09	0.000999001	no	269	['Doxycycline', 'Tetracycline']
Minocycline	group_939		hypothetical protein	87	7	194	295	30.9609	97.6821	18.8991	2.76428e-23	9.31564e-20	9.80593e-22	49	45	5	8.22546e-10	7.59716e-09	0.000999001	no	269	['Doxycycline', 'Tetracycline']
Minocycline	group_938		hypothetical protein	87	7	194	295	30.9609	97.6821	18.8991	2.76428e-23	9.31564e-20	9.80593e-22	49	45	5	8.22546e-10	7.59716e-09	0.000999001	no	269	['Doxycycline', 'Tetracycline']
Minocycline	group_1996		hypothetical protein	87	7	194	295	30.9609	97.6821	18.8991	2.76428e-23	9.31564e-20	9.80593e-22	49	45	5	8.22546e-10	7.59716e-09	0.000999001	no	269	['Doxycycline', 'Tetracycline']
Minocycline	group_450		hypothetical protein	87	7	194	295	30.9609	97.6821	18.8991	2.76428e-23	9.31564e-20	9.80593e-22	49	45	5	8.22546e-10	7.59716e-09	0.000999001	no	269	['Doxycycline', 'Tetracycline']
Minocycline	group_596		hypothetical protein	56	0	225	302	19.9288	100	inf	7.60578e-20	2.56315e-16	2.64242e-18	13	13	0	0.000244141	0.000244141	0.00599401	no	269	['Doxycycline', 'Tetracycline']
Minocycline	group_154		hypothetical protein	75	7	206	295	26.6904	97.6821	15.3433	5.10589e-19	1.72068e-15	1.72068e-17	24	18	7	0.0226558	0.0639147	0.00999001	no	269	['Ampicillin', 'Cefovecin', 'Clindamycin', 'Enrofloxacin', 'Gentamicin', 'Marbofloxacin', 'Oxacillin', 'Penicillin', 'Pradofloxacin', 'Trimethoprim_Sulfamethoxazole']
Minocycline	group_967		hypothetical protein	162	71	119	231	57.6512	76.4901	4.42916	2.67094e-17	9.00108e-14	8.57246e-16	65	29	46	0.00109008	0.457021	0.00799201	no	269	['Gentamicin']
Minocycline	aacAaphD	aacA-aphD;	Bifunctional AAC/APH;IS1595 family transposase ISCco2	98	23	183	279	34.8754	92.3841	6.49608	1.83688e-16	6.1903e-13	5.73175e-15	45	31	18	0.0160944	0.232693	0.00699301	aac(6')-Ie/aph(2'')-Ia;AMR;AMIKACIN/GENTAMICIN/KANAMYCIN/TOBRAMYCIN(293) aph(2'')-Ia;AMR;AMIKACIN/GENTAMICIN/KANAMYCIN/TOBRAMYCIN(14)	269	['Chloramphenicol', 'Gentamicin', 'Penicillin', 'Tetracycline']
Minocycline	group_367		hypothetical protein	94	21	187	281	33.452	93.0464	6.72625	2.67381e-16	9.01072e-13	8.26672e-15	40	29	16	0.00642658	0.268187	0.00599401	no	269	['Clindamycin', 'Doxycycline', 'Erythromycin', 'Gentamicin', 'Trimethoprim_Sulfamethoxazole']
Minocycline	prmC_3	prmC_3	Release factor glutamine methyltransferase	57	5	224	297	20.2847	98.3444	15.1152	1.78925e-14	6.02976e-11	5.0248e-13	13	13	3	0.000244141	0.0922852	0.00999001	no	269	['Doxycycline']
Minocycline	group_990		hypothetical protein	57	5	224	297	20.2847	98.3444	15.1152	1.78925e-14	6.02976e-11	5.0248e-13	13	13	3	0.000244141	0.0922852	0.00799201	no	269	['Doxycycline']
Minocycline	group_1675		hypothetical protein	41	1	240	301	14.5907	99.6689	51.4208	7.01733e-13	2.36484e-09	1.87686e-11	20	19	1	4.00543e-05	4.00543e-05	0.000999001	no	269	['Doxycycline', 'Tetracycline']
Minocycline	group_217		hypothetical protein	47	4	234	298	16.726	98.6755	14.9637	4.32202e-12	1.45652e-08	1.08136e-10	14	12	3	0.0129395	0.057373	0.00999001	no	269	['Clindamycin', 'Doxycycline', 'Penicillin', 'Tetracycline']
Minocycline	group_540		hypothetical protein	65	13	216	289	23.1317	95.6954	6.68981	8.69728e-12	2.93098e-08	2.1394e-10	22	19	7	0.000855446	0.133801	0.002997	no	269	['Chloramphenicol', 'Clindamycin', 'Erythromycin']
Minocycline	group_1900		hypothetical protein	43	3	238	299	15.3025	99.0066	18.007	1.14416e-11	3.85583e-08	2.73463e-10	31	29	2	4.62867e-07	4.62867e-07	0.000999001	no	269	['Doxycycline', 'Tetracycline']
Minocycline	rep~~~rep_1~~~pcrA_1	;rep;rep_1;pcrA_1	hypothetical protein;ATP-dependent DNA helicase Rep;ATP-dependent DNA helicase PcrA	40	2	241	300	14.2349	99.3377	24.8963	2.29401e-11	7.7308e-08	4.95564e-10	29	27	2	1.62423e-06	1.62423e-06	0.000999001	no	269	['Doxycycline', 'Tetracycline']
Minocycline	group_1749		IS256 family transposase ISLgar5	44	4	237	298	15.6584	98.6755	13.8312	3.87589e-11	1.30617e-07	8.16359e-10	31	28	3	4.64916e-06	4.64916e-06	0.000999001	no	269	['Doxycycline', 'Tetracycline']
Minocycline	recF_1~~~recF_2	;recF_1;recF_2	hypothetical protein;DNA replication and repair protein RecF	34	1	247	301	12.0996	99.6689	41.4332	1.46344e-10	4.9318e-07	2.85075e-09	26	25	1	8.04663e-07	8.04663e-07	0.000999001	no	269	['Doxycycline', 'Tetracycline']
Minocycline	group_2256		IS30 family transposase IS1252	51	9	230	293	18.1495	97.0199	7.21884	8.32238e-10	2.80464e-06	1.53259e-08	16	16	4	3.05176e-05	0.0768127	0.000999001	no	269	['Chloramphenicol', 'Clindamycin', 'Doxycycline', 'Erythromycin', 'Tetracycline']
Minocycline	soj~~~soj_2	soj;;soj_2	Chromosome-partitioning ATPase Soj;hypothetical protein;Sporulation initiation inhibitor protein Soj	53	10	228	292	18.8612	96.6887	6.78772	8.72163e-10	2.93919e-06	1.58021e-08	15	15	4	6.10352e-05	0.118469	0.002997	no	269	['Chloramphenicol', 'Clindamycin', 'Doxycycline', 'Erythromycin']
Minocycline	group_710		Antitoxin epsilon	53	10	228	292	18.8612	96.6887	6.78772	8.72163e-10	2.93919e-06	1.58021e-08	15	15	4	6.10352e-05	0.118469	0.002997	no	269	['Chloramphenicol', 'Clindamycin', 'Erythromycin', 'Tetracycline']
Minocycline	group_1911		hypothetical protein	53	10	228	292	18.8612	96.6887	6.78772	8.72163e-10	2.93919e-06	1.58021e-08	15	15	4	6.10352e-05	0.118469	0.002997	no	269	['Chloramphenicol', 'Clindamycin', 'Doxycycline', 'Erythromycin']
Minocycline	group_1656		hypothetical protein	51	10	230	292	18.1495	96.6887	6.47478	3.08521e-09	1.03972e-05	5.09665e-08	16	15	5	0.000518799	0.210114	0.00699301	no	269	['Chloramphenicol', 'Clindamycin', 'Erythromycin', 'Tetracycline']
Minocycline	group_692		IS256 family transposase IS1542	23	1	258	301	8.18505	99.6689	26.8333	5.10888e-07	0.00172169	6.88677e-06	15	15	0	6.10352e-05	6.10352e-05	0.000999001	no	269	['Tetracycline']
Minocycline	group_1056		hypothetical protein	38	8	243	294	13.5231	97.351	5.74691	7.98907e-07	0.00269232	1.05169e-05	24	18	7	0.0226558	0.0639147	0.00799201	no	269
Oxacillin	ugpQ_2~~~ugpQ_1	ugpQ_2;ugpQ_1	Glycerophosphodiester phosphodiesterase cytoplasmic	252	16	26	466	90.6475	96.6805	282.288	1.59747e-147	5.77006e-144	5.77006e-144	38	34	6	6.03854e-07	2.43426e-05	0.000999001	no	267	['Ampicillin', 'Cefazolin', 'Cefovecin', 'Cefpodoxime', 'Cephalothin', 'Penicillin']
Oxacillin	group_2450		hypothetical protein	248	16	30	466	89.2086	96.6805	240.767	1.13438e-142	4.09736e-139	1.36579e-139	38	33	10	4.25596e-06	0.00509764	0.000999001	no	267	['Ampicillin', 'Cefazolin', 'Cefpodoxime', 'Cephalothin', 'Penicillin']
Oxacillin	mecA_2~~~pbp~~~mecA_1	mecA_2;pbp;mecA_1	PBP2a family beta-lactam-resistant peptidoglycan transpeptidase MecA;Beta-lactam-inducible penicillin-binding protein	248	16	30	466	89.2086	96.6805	240.767	1.13438e-142	4.09736e-139	1.36579e-139	39	34	9	2.42991e-06	0.00106502	0.001998	mecA;AMR;METHICILLIN(543)	267	['Ampicillin', 'Cefazolin', 'Cefovecin', 'Cefpodoxime', 'Cephalothin', 'Penicillin']
Oxacillin	mvaS	;mvaS	hypothetical protein;Hydroxymethylglutaryl-CoA synthase	230	14	48	468	82.7338	97.0954	160.179	1.70305e-125	6.15141e-122	1.53785e-122	41	35	8	4.8736e-06	0.000112221	0.000999001	no	267	['Ampicillin', 'Penicillin']
Oxacillin	group_1650		hypothetical protein	224	21	54	461	80.5755	95.6432	91.0617	4.85753e-112	1.75454e-108	3.50908e-109	33	29	7	1.09286e-05	0.00131873	0.000999001	no	267	['Ampicillin', 'Cefpodoxime', 'Cephalothin', 'Penicillin']
Oxacillin	group_1651		hypothetical protein	224	27	54	455	80.5755	94.3983	69.904	2.76053e-106	9.97104e-103	1.66184e-103	36	29	10	0.000312551	0.011331	0.004995	no	267	['Cefazolin', 'Cefovecin', 'Cefpodoxime', 'Cephalothin']
Oxacillin	group_1308		hypothetical protein	178	17	100	465	64.0288	96.473	48.6882	1.09244e-78	3.94588e-75	3.58717e-76	26	21	7	0.00249392	0.0289593	0.00899101	no	267	['Ampicillin', 'Cefovecin', 'Cefpodoxime', 'Enrofloxacin', 'Marbofloxacin', 'Penicillin', 'Pradofloxacin']
Oxacillin	group_1655	;hsdR_2	hypothetical protein;Type-1 restriction enzyme R protein	240	91	38	391	86.3309	81.1203	27.1371	4.57087e-78	1.651e-74	1.37583e-75	43	30	17	0.0137182	0.222053	0.001998	no	267	['Amoxicillin_Clavulanic_Acid', 'Cefazolin', 'Cefovecin', 'Cefpodoxime', 'Cephalothin', 'Pradofloxacin']
Oxacillin	group_35		hypothetical protein	160	11	118	471	57.554	97.7178	58.0586	2.18774e-72	7.90211e-69	5.26807e-70	25	22	6	0.000156522	0.0146333	0.004995	no	267	['Cefovecin']
Oxacillin	group_153		hypothetical protein	159	11	119	471	57.1942	97.7178	57.2108	1.01516e-71	3.66677e-68	2.15692e-69	26	22	7	0.000533521	0.0289593	0.00799201	no	267	['Cefovecin', 'Cefpodoxime']
Oxacillin	group_1778		hypothetical protein	154	10	124	472	55.3957	97.9253	58.6194	1.65241e-69	5.9685e-66	2.48687e-67	24	21	6	0.000277162	0.0226558	0.00699301	no	267	['Cefovecin', 'Doxycycline', 'Pradofloxacin', 'Tetracycline']
Oxacillin	group_15		hypothetical protein	158	14	120	468	56.8345	97.0954	44.0143	5.44057e-68	1.96513e-64	6.55044e-66	21	18	5	0.00148964	0.0266037	0.00999001	no	267	['Cefovecin', 'Enrofloxacin', 'Marbofloxacin']
Oxacillin	group_1580		hypothetical protein	148	10	130	472	53.2374	97.9253	53.7354	1.2193e-65	4.40411e-62	1.33458e-63	25	21	7	0.000910521	0.0432853	0.00999001	no	267	['Penicillin']
Oxacillin	group_1583		hypothetical protein	114	7	164	475	41.0072	98.5477	47.169	1.56858e-48	5.66572e-45	1.04921e-46	29	23	7	0.0023157	0.00813006	0.001998	no	267	['Ampicillin', 'Cefovecin', 'Enrofloxacin', 'Penicillin', 'Pradofloxacin']
Oxacillin	group_154		hypothetical protein	97	7	181	475	34.8921	98.5477	36.3654	3.00537e-39	1.08554e-35	1.35692e-37	27	22	6	0.00151372	0.00592461	0.000999001	no	267	['Ampicillin', 'Cefovecin', 'Clindamycin', 'Enrofloxacin', 'Gentamicin', 'Marbofloxacin', 'Minocycline', 'Penicillin', 'Pradofloxacin', 'Trimethoprim_Sulfamethoxazole']
Oxacillin	hin_2~~~hin~~~hin_1	hin_2;hin;hin_1	DNA-invertase hin	254	302	24	180	91.3669	37.3444	6.30795	1.45674e-19	5.26175e-16	4.0475e-18	28	21	8	0.012541	0.0356981	0.00599401	no	267	['Ampicillin', 'Cefovecin', 'Cefpodoxime', 'Doxycycline', 'Enrofloxacin', 'Gentamicin', 'Marbofloxacin', 'Penicillin', 'Tetracycline', 'Trimethoprim_Sulfamethoxazole']
Oxacillin	yidK	yidK	putative symporter YidK	72	25	206	457	25.8993	94.8133	6.38913	7.06722e-16	2.55268e-12	1.42608e-14	20	4	18	0.000402451	0.0118179	0.000999001	no	267	['Cefovecin', 'Enrofloxacin', 'Marbofloxacin', 'Pradofloxacin']
Oxacillin	glcR~~~lacR_2~~~lacR_1	glcR;;lacR_2;lacR_1	HTH-type transcriptional repressor GlcR;hypothetical protein;Lactose phosphotransferase system repressor	71	24	207	458	25.5396	95.0207	6.54549	7.61609e-16	2.75093e-12	1.5283e-14	21	4	19	0.000221252	0.00719738	0.001998	no	267	['Cefovecin', 'Enrofloxacin', 'Marbofloxacin', 'Pradofloxacin']
Oxacillin	group_1065		hypothetical protein	34	4	244	478	12.2302	99.1701	16.6516	5.51742e-12	1.99289e-08	9.31258e-11	11	10	2	0.0117188	0.0654297	0.002997	no	267	['Penicillin']
Oxacillin	group_240		hypothetical protein	99	66	179	416	35.6115	86.3071	3.48603	5.98929e-12	2.16333e-08	1.0062e-10	31	9	26	0.000192195	0.0294494	0.00799201	no	267
Oxacillin	group_2547		hypothetical protein	27	1	251	481	9.71223	99.7925	51.741	1.30814e-11	4.72501e-08	2.11884e-10	6	5	1	0.21875	0.21875	0.00899101	no	267	['Ampicillin', 'Doxycycline', 'Tetracycline']
Oxacillin	group_2343		hypothetical protein	83	50	195	432	29.8561	89.6266	3.67754	2.67659e-11	9.66785e-08	4.27781e-10	26	8	20	0.00935531	0.0755187	0.00899101	no	267	['Cefovecin', 'Cefpodoxime']
Oxacillin	group_563		hypothetical protein	66	31	212	451	23.741	93.5685	4.52921	2.75988e-11	9.96867e-08	4.39149e-10	42	27	19	0.0884295	0.643969	0.001998	no	267	['Amoxicillin_Clavulanic_Acid', 'Cefovecin', 'Cefpodoxime', 'Clindamycin']
Oxacillin	group_1410		hypothetical protein	78	47	200	435	28.0576	90.249	3.60957	1.41706e-10	5.11842e-07	2.04737e-09	43	27	19	0.126289	0.542384	0.001998	no	267
Oxacillin	blaZ~~~blaZ_1	blaZ;blaZ_1	Beta-lactamase	205	244	73	238	73.741	49.3776	2.73916	2.86159e-10	1.03361e-06	3.99076e-09	60	33	37	0.092461	0.518958	0.00999001	blaPC1;AMR;BETA-LACTAM(841) blaZ;AMR;BETA-LACTAM(247)	267	['Ampicillin', 'Cefpodoxime', 'Clindamycin', 'Erythromycin', 'Penicillin', 'Trimethoprim_Sulfamethoxazole']
Oxacillin	group_1430		hypothetical protein	78	51	200	431	28.0576	89.4191	3.29588	1.69942e-09	6.13832e-06	2.26506e-08	43	26	20	0.222053	0.760792	0.003996	no	267
Oxacillin	maa~~~dapH_1	maa;dapH_1;	Maltose O-acetyltransferase;2345-tetrahydropyridine-26-dicarboxylate N-acetyltransferase;hypothetical protein	275	424	3	58	98.9209	12.0332	12.5393	2.91562e-09	1.05312e-05	3.80188e-08	21	18	3	0.00148964	0.00148964	0.000999001	no	267	['Cefovecin', 'Cefpodoxime', 'Enrofloxacin', 'Erythromycin', 'Marbofloxacin']
Oxacillin	group_1375		hypothetical protein	73	47	205	435	26.259	90.249	3.2958	4.21501e-09	1.52246e-05	5.36078e-08	25	9	22	0.000156522	0.229523	0.004995	no	267
Oxacillin	group_952		hypothetical protein	23	3	255	479	8.27338	99.3776	14.4013	3.83571e-08	0.000138546	4.42638e-07	10	9	3	0.0214844	0.34375	0.000999001	no	267
Oxacillin	group_1508		hypothetical protein	76	55	202	427	27.3381	88.5892	2.92097	4.81254e-08	0.000173829	5.46631e-07	42	25	21	0.279956	1	0.003996	no	267
Oxacillin	group_1024		hypothetical protein	144	153	134	329	51.7986	68.2573	2.3108	6.03698e-08	0.000218056	6.75095e-07	49	19	37	0.000469757	0.152408	0.000999001	no	267	['Gentamicin']
Oxacillin	mecI	mecI	Methicillin resistance regulatory protein MecI	16	0	262	482	5.7554	100	inf	7.75699e-08	0.000280183	8.56827e-07	7	7	0	0.015625	0.015625	0.00599401	mecI;AMR;METHICILLIN(27)	267	['Amoxicillin_Clavulanic_Acid', 'Cefpodoxime', 'Trimethoprim_Sulfamethoxazole']
Oxacillin	group_1607		hypothetical protein	63	41	215	441	22.6619	91.4938	3.15179	9.34426e-08	0.000337515	1.01968e-06	46	27	21	0.301996	0.658738	0.002997	no	267	['Cefovecin']
Oxacillin	pchR	pchR	HTH-type transcriptional regulator PchR	169	197	109	285	60.7914	59.1286	2.24305	1.25338e-07	0.000452722	1.33546e-06	60	34	40	0.0134893	0.366294	0.00699301	no	267
Oxacillin	mdrP_3~~~mdrP_1~~~mdrP_2	;mdrP_3;mdrP_1;mdrP_2	hypothetical protein;Na(+) Li(+) K(+)/H(+) antiporter	82	68	196	414	29.4964	85.8921	2.54712	4.54825e-07	0.00164283	4.5257e-06	53	32	30	0.168978	0.410103	0.004995	no	267
Oxacillin	group_880		hypothetical protein	277	447	1	35	99.6403	7.26141	21.689	1.37072e-06	0.00495103	1.28933e-05	14	13	1	0.00183105	0.00183105	0.002997	no	267	['Tetracycline']
Oxacillin	group_361		hypothetical protein	22	5	256	477	7.91367	98.9627	8.19844	1.53018e-06	0.00552699	1.41355e-05	5	5	1	0.0625	0.375	0.001998	no	267	['Pradofloxacin']
Oxacillin	group_1604		hypothetical protein	22	5	256	477	7.91367	98.9627	8.19844	1.53018e-06	0.00552699	1.41355e-05	5	5	1	0.0625	0.375	0.000999001	no	267
Oxacillin	group_896		hypothetical protein	49	30	229	452	17.6259	93.7759	3.22387	1.67903e-06	0.00606466	1.53536e-05	22	5	19	0.000855446	0.0169005	0.004995	no	267	['Enrofloxacin']
Oxacillin	fic	;fic	hypothetical protein;Protein adenylyltransferase SoFic	224	311	54	171	80.5755	35.4772	2.28081	2.37607e-06	0.00858236	2.1191e-05	33	26	13	0.00131873	0.296206	0.00799201	no	267	['Amoxicillin_Clavulanic_Acid']
Penicillin	hin_2~~~hin~~~hin_1	hin_2;hin;hin_1	DNA-invertase hin	496	67	47	159	91.3444	70.354	25.0441	1.19414e-66	4.32876e-63	4.32876e-63	90	81	18	1.2794e-15	8.07074e-09	0.000999001	no	520	['Ampicillin', 'Cefovecin', 'Cefpodoxime', 'Doxycycline', 'Enrofloxacin', 'Gentamicin', 'Marbofloxacin', 'Oxacillin', 'Tetracycline', 'Trimethoprim_Sulfamethoxazole']
Penicillin	group_561		ISNCY family transposase ISBli29	488	66	55	160	89.8711	70.7965	21.5096	5.51744e-63	2.00007e-59	1.00004e-59	98	83	23	1.39882e-12	1.31722e-07	0.000999001	no	520	['Ampicillin', 'Cefpodoxime', 'Enrofloxacin', 'Gentamicin', 'Marbofloxacin']
Penicillin	group_260		hypothetical protein	484	66	59	160	89.1344	70.7965	19.887	6.82213e-61	2.47302e-57	8.24341e-58	98	83	26	1.39882e-12	3.68865e-06	0.000999001	no	520	['Ampicillin', 'Enrofloxacin', 'Gentamicin']
Penicillin	ugpQ_2~~~ugpQ_1	ugpQ_2;ugpQ_1	Glycerophosphodiester phosphodiesterase cytoplasmic	263	5	280	221	48.4346	97.7876	41.5164	2.32636e-43	8.43306e-40	2.10826e-40	25	21	4	0.000910521	0.000910521	0.000999001	no	520	['Ampicillin', 'Cefazolin', 'Cefovecin', 'Cefpodoxime', 'Cephalothin', 'Oxacillin']
Penicillin	group_2450		hypothetical protein	259	5	284	221	47.698	97.7876	40.3092	1.76066e-42	6.38238e-39	1.06373e-39	25	21	4	0.000910521	0.000910521	0.000999001	no	520	['Ampicillin', 'Cefazolin', 'Cefpodoxime', 'Cephalothin', 'Oxacillin']
Penicillin	mecA_2~~~pbp~~~mecA_1	mecA_2;pbp;mecA_1	PBP2a family beta-lactam-resistant peptidoglycan transpeptidase MecA;Beta-lactam-inducible penicillin-binding protein	259	5	284	221	47.698	97.7876	40.3092	1.76066e-42	6.38238e-39	1.06373e-39	25	21	4	0.000910521	0.000910521	0.000999001	mecA;AMR;METHICILLIN(543)	520	['Ampicillin', 'Cefazolin', 'Cefovecin', 'Cefpodoxime', 'Cephalothin', 'Oxacillin']
Penicillin	blaR1~~~blaR1_2~~~blaR1_1	blaR1;blaR1_2;blaR1_1	Regulatory protein BlaR1;beta-lactam sensor/signal transducer BlaR1	425	60	118	166	78.2689	73.4513	9.96469	3.183e-41	1.15384e-37	1.64834e-38	116	81	45	2.33224e-05	0.0198791	0.000999001	blaR1;AMR;BETA-LACTAM(840)	520	['Ampicillin', 'Cefovecin', 'Clindamycin', 'Erythromycin', 'Trimethoprim_Sulfamethoxazole']
Penicillin	group_1990	blaI	Penicillinase repressor	417	58	126	168	76.7956	74.3363	9.58621	3.13919e-40	1.13796e-36	1.42245e-37	115	81	44	1.38003e-05	0.0149647	0.000999001	blaI;AMR;BETA-LACTAM(979)	520	['Ampicillin', 'Clindamycin']
Penicillin	mvaS	;mvaS	hypothetical protein;Hydroxymethylglutaryl-CoA synthase	240	4	303	222	44.1989	98.2301	43.9604	2.34937e-39	8.51645e-36	9.46272e-37	24	21	3	0.000277162	0.000277162	0.000999001	no	520	['Ampicillin', 'Oxacillin']
Penicillin	group_1650		hypothetical protein	240	5	303	221	44.1989	97.7876	35.0099	4.90757e-38	1.779e-34	1.779e-35	22	20	2	0.000121117	0.000121117	0.000999001	no	520	['Ampicillin', 'Cefpodoxime', 'Cephalothin', 'Oxacillin']
Penicillin	COQ3~~~COQ5	;COQ3;COQ5	hypothetical protein;Ubiquinone biosynthesis O-methyltransferase mitochondrial;2-methoxy-6-polyprenyl-14-benzoquinol methylase mitochondrial	276	13	267	213	50.8287	94.2478	16.9369	1.82458e-37	6.61409e-34	6.01281e-35	32	24	9	0.00700037	0.0200616	0.004995	no	520	['Chloramphenicol', 'Clindamycin', 'Enrofloxacin', 'Erythromycin', 'Gentamicin', 'Pradofloxacin']
Penicillin	aphA	aphA	Aminoglycoside 3'-phosphotransferase	275	13	268	213	50.6446	94.2478	16.8126	2.401e-37	8.70363e-34	6.6951e-35	32	24	9	0.00700037	0.0200616	0.002997	aph(3')-IIIa;AMR;AMIKACIN/KANAMYCIN(616)	520	['Chloramphenicol', 'Clindamycin', 'Enrofloxacin', 'Erythromycin', 'Gentamicin', 'Pradofloxacin']
Penicillin	satA	satA	Streptothricin acetyltransferase A	275	13	268	213	50.6446	94.2478	16.8126	2.401e-37	8.70363e-34	6.6951e-35	32	24	9	0.00700037	0.0200616	0.004995	sat4;AMR;STREPTOTHRICIN(617)	520	['Chloramphenicol', 'Clindamycin', 'Enrofloxacin', 'Erythromycin', 'Gentamicin', 'Pradofloxacin']
Penicillin	group_957		hypothetical protein	274	13	269	213	50.4604	94.2478	16.6892	4.89658e-37	1.77501e-33	1.18334e-34	34	25	10	0.00904119	0.0243065	0.003996	no	520	['Chloramphenicol', 'Clindamycin', 'Enrofloxacin', 'Erythromycin', 'Gentamicin', 'Marbofloxacin', 'Pradofloxacin']
Penicillin	group_868		hypothetical protein	274	13	269	213	50.4604	94.2478	16.6892	4.89658e-37	1.77501e-33	1.18334e-34	33	24	10	0.013531	0.035082	0.001998	no	520	['Chloramphenicol', 'Clindamycin', 'Enrofloxacin', 'Erythromycin', 'Gentamicin', 'Marbofloxacin', 'Pradofloxacin']
Penicillin	aadK	aadK	Aminoglycoside 6-adenylyltransferase	276	14	267	212	50.8287	93.8053	15.6533	2.16258e-36	7.83935e-33	4.89959e-34	33	24	10	0.013531	0.035082	0.00699301	ant(6)-Ia;AMR;STREPTOMYCIN(614)	520	['Chloramphenicol', 'Clindamycin', 'Enrofloxacin', 'Erythromycin', 'Gentamicin', 'Pradofloxacin']
Penicillin	erm	;erm	hypothetical protein;rRNA adenine N-6-methyltransferase	266	12	277	214	48.9871	94.6903	17.1252	3.93202e-36	1.42536e-32	8.38446e-34	30	24	9	0.00143091	0.0427739	0.000999001	erm(B);AMR;MACROLIDE(237)	520	['Chloramphenicol', 'Clindamycin', 'Enrofloxacin', 'Erythromycin', 'Marbofloxacin', 'Pradofloxacin']
Penicillin	group_1071		hypothetical protein	251	11	292	215	46.2247	95.1327	16.8011	9.7663e-34	3.54029e-30	1.96683e-31	33	25	9	0.00455138	0.013531	0.000999001	no	520	['Amoxicillin_Clavulanic_Acid', 'Chloramphenicol', 'Clindamycin', 'Enrofloxacin', 'Erythromycin', 'Marbofloxacin', 'Pradofloxacin']
Penicillin	blaZ~~~blaZ_1	blaZ;blaZ_1	Beta-lactamase	397	60	146	166	73.1123	73.4513	7.52306	3.89088e-33	1.41044e-29	7.42339e-31	111	76	45	0.000124656	0.0571636	0.000999001	blaPC1;AMR;BETA-LACTAM(841) blaZ;AMR;BETA-LACTAM(247)	520	['Ampicillin', 'Cefpodoxime', 'Clindamycin', 'Erythromycin', 'Oxacillin', 'Trimethoprim_Sulfamethoxazole']
Penicillin	group_1502		hypothetical protein	209	5	334	221	38.4899	97.7876	27.6581	3.74872e-31	1.35891e-27	5.90832e-29	16	15	2	0.000518799	0.00418091	0.001998	no	520	['Ampicillin', 'Cefovecin', 'Cefpodoxime', 'Cephalothin', 'Enrofloxacin', 'Pradofloxacin']
Penicillin	dfrD	dfrD;	Dihydrofolate reductase;IS1595 family transposase ISSsu9	242	12	301	214	44.5672	94.6903	14.3378	7.58145e-31	2.74828e-27	1.14512e-28	33	26	10	0.00131873	0.035082	0.001998	dfrG;AMR;TRIMETHOPRIM(536)	520	['Enrofloxacin', 'Marbofloxacin', 'Trimethoprim_Sulfamethoxazole']
Penicillin	group_2318		hypothetical protein	225	9	318	217	41.4365	96.0177	17.0597	4.17955e-30	1.51509e-26	5.61143e-28	32	25	7	0.0021024	0.0021024	0.000999001	no	520	['Clindamycin', 'Erythromycin']
Penicillin	tetM~~~tetM_2~~~tetM_1~~~tetM	tetM;tetM_2;tetM_1;tet(M)	Tetracycline resistance protein TetM from transposon Tn916;Tetracycline resistance protein TetM from transposon TnFO1;tetracycline resistance ribosomal protection protein Tet(M)	316	36	227	190	58.1952	84.0708	7.34704	1.4674e-28	5.31931e-25	1.83424e-26	67	54	24	4.46583e-07	0.02712	0.000999001	tet(M);AMR;TETRACYCLINE(696)	520	['Chloramphenicol', 'Doxycycline', 'Gentamicin', 'Minocycline', 'Tetracycline']
Penicillin	group_2143		hypothetical protein	200	6	343	220	36.8324	97.3451	21.38	2.9963e-28	1.08616e-24	3.62053e-26	24	20	4	0.00154388	0.00154388	0.001998	no	520	['Erythromycin']
Penicillin	topB_3~~~topB_1~~~topB_4~~~topB_2	topB_3;topB_1;topB_4;topB_2	DNA topoisomerase 3	199	6	344	220	36.6483	97.3451	21.2112	5.65999e-28	2.05175e-24	6.61854e-26	21	17	4	0.00719738	0.00719738	0.004995	no	520	['Erythromycin']
Penicillin	group_1308		hypothetical protein	190	5	353	221	34.9908	97.7876	23.7904	3.68009e-27	1.33403e-23	4.16885e-25	16	14	2	0.00418091	0.00418091	0.001998	no	520	['Ampicillin', 'Cefovecin', 'Cefpodoxime', 'Enrofloxacin', 'Marbofloxacin', 'Oxacillin', 'Pradofloxacin']
Penicillin	group_1248		hypothetical protein	194	7	349	219	35.7274	96.9027	17.3909	6.40658e-26	2.32238e-22	6.27671e-24	24	19	5	0.00661075	0.00661075	0.001998	no	520	['Enrofloxacin', 'Marbofloxacin', 'Pradofloxacin']
Penicillin	group_54		hypothetical protein	180	5	363	221	33.1492	97.7876	21.9174	2.85672e-25	1.03556e-21	1.91771e-23	18	14	4	0.0308838	0.0308838	0.000999001	no	520	['Ampicillin', 'Enrofloxacin', 'Marbofloxacin']
Penicillin	group_1471		hypothetical protein	168	4	375	222	30.9392	98.2301	24.864	3.35573e-24	1.21645e-20	2.21173e-22	18	15	3	0.00753784	0.00753784	0.000999001	no	520	['Ampicillin', 'Enrofloxacin', 'Pradofloxacin']
Penicillin	group_264		hypothetical protein	169	5	374	221	31.1234	97.7876	19.9727	3.91104e-23	1.41775e-19	2.5317e-21	20	15	5	0.0413895	0.0413895	0.004995	no	520	['Ampicillin', 'Cefazolin', 'Marbofloxacin', 'Pradofloxacin']
Penicillin	group_1580		hypothetical protein	154	4	389	222	28.361	98.2301	21.9717	1.52114e-21	5.51414e-18	8.35476e-20	16	13	3	0.0212708	0.0212708	0.001998	no	520	['Oxacillin']
Penicillin	csm4~~~csm4_1	csm4;csm4_1	CRISPR system Cms protein Csm4	158	5	385	221	29.0976	97.7876	18.1392	4.49424e-21	1.62916e-17	2.43159e-19	15	12	3	0.0351562	0.0351562	0.00799201	no	520	['Enrofloxacin']
Penicillin	group_1719		hypothetical protein	163	6	380	220	30.0184	97.3451	15.7281	6.7717e-21	2.45474e-17	3.60991e-19	14	11	4	0.057373	0.179565	0.004995	no	520	['Cefovecin', 'Cefpodoxime', 'Clindamycin', 'Erythromycin', 'Gentamicin']
Penicillin	group_175		hypothetical protein	141	4	402	222	25.9669	98.2301	19.4664	5.2569e-19	1.90563e-15	2.6467e-17	16	12	4	0.0768127	0.0768127	0.00899101	no	520
Penicillin	group_1583		hypothetical protein	118	3	425	223	21.7311	98.6726	20.6384	5.47501e-16	1.98469e-12	2.39119e-14	17	14	3	0.0127258	0.0127258	0.001998	no	520	['Ampicillin', 'Cefovecin', 'Enrofloxacin', 'Oxacillin', 'Pradofloxacin']
Penicillin	cas6_1~~~cas6_2~~~cas6	;cas6_1;cas6_2;cas6	hypothetical protein;CRISPR-associated endoribonuclease Cas6	116	3	427	223	21.3628	98.6726	20.1936	9.51641e-16	3.4497e-12	4.05847e-14	16	13	3	0.0212708	0.0212708	0.000999001	no	520	['Ampicillin', 'Enrofloxacin', 'Marbofloxacin', 'Pradofloxacin']
Penicillin	group_154		hypothetical protein	102	2	441	224	18.7845	99.115	25.9048	1.71407e-14	6.2135e-11	6.68119e-13	17	15	2	0.00234985	0.00234985	0.000999001	no	520	['Ampicillin', 'Cefovecin', 'Clindamycin', 'Enrofloxacin', 'Gentamicin', 'Marbofloxacin', 'Minocycline', 'Oxacillin', 'Pradofloxacin', 'Trimethoprim_Sulfamethoxazole']
Penicillin	aacAaphD	aacA-aphD;	Bifunctional AAC/APH;IS1595 family transposase ISCco2	149	13	394	213	27.4401	94.2478	6.19621	3.95361e-13	1.43318e-09	1.41899e-11	38	28	12	0.00509764	0.0335524	0.00699301	aac(6')-Ie/aph(2'')-Ia;AMR;AMIKACIN/GENTAMICIN/KANAMYCIN/TOBRAMYCIN(293) aph(2'')-Ia;AMR;AMIKACIN/GENTAMICIN/KANAMYCIN/TOBRAMYCIN(14)	520	['Chloramphenicol', 'Gentamicin', 'Minocycline', 'Tetracycline']
Penicillin	group_270		hypothetical protein	82	1	461	225	15.1013	99.5575	40.0217	2.44659e-12	8.86889e-09	8.36688e-11	6	5	1	0.21875	0.21875	0.004995	no	520	['Trimethoprim_Sulfamethoxazole']
Penicillin	group_1774		hypothetical protein	77	1	466	225	14.1805	99.5575	37.1781	1.4085e-11	5.10582e-08	4.55877e-10	5	4	1	0.375	0.375	0.00899101	no	520
Penicillin	group_2444		hypothetical protein	63	0	480	226	11.6022	100	inf	1.24571e-10	4.51569e-07	3.7947e-09	3	3	0	0.25	0.25	0.00899101	no	520	['Ampicillin']
Penicillin	group_61		hypothetical protein	63	0	480	226	11.6022	100	inf	1.24571e-10	4.51569e-07	3.7947e-09	3	3	0	0.25	0.25	0.003996	no	520
Penicillin	group_1847		hypothetical protein	64	0	479	226	11.7864	100	inf	1.28539e-10	4.65952e-07	3.88294e-09	3	3	0	0.25	0.25	0.00999001	no	520
Penicillin	sufS	sufS	Cysteine desulfurase	58	0	485	226	10.6814	100	inf	1.22475e-09	4.43971e-06	3.36341e-08	4	4	0	0.125	0.125	0.000999001	no	520	['Ampicillin', 'Marbofloxacin', 'Pradofloxacin']
Penicillin	gph_1~~~gph_2~~~yjjG_2~~~yjjG_3	gph_1;gph_2;yjjG_2;yjjG_3	Phosphoglycolate phosphatase;Pyrimidine 5'-nucleotidase YjjG	56	0	487	226	10.3131	100	inf	2.06563e-09	7.48791e-06	5.63001e-08	4	4	0	0.125	0.125	0.000999001	no	520	['Marbofloxacin', 'Pradofloxacin']
Penicillin	group_6		hypothetical protein	54	0	489	226	9.94475	100	inf	3.77056e-09	1.36683e-05	9.76306e-08	3	3	0	0.25	0.25	0.000999001	no	520	['Ampicillin', 'Enrofloxacin']
Penicillin	group_2226		hypothetical protein	266	59	277	167	48.9871	73.8938	2.71811	3.85897e-09	1.39888e-05	9.92112e-08	70	38	45	0.0224629	0.550413	0.00699301	no	520	['Cefovecin']
Penicillin	group_217		hypothetical protein	68	2	475	224	12.523	99.115	16.0337	4.7562e-09	1.72412e-05	1.21417e-07	15	13	2	0.00738525	0.00738525	0.00999001	no	520	['Clindamycin', 'Doxycycline', 'Minocycline', 'Tetracycline']
Penicillin	group_10		hypothetical protein	53	0	490	226	9.76059	100	inf	6.34137e-09	2.29875e-05	1.59635e-07	3	3	0	0.25	0.25	0.000999001	no	520	['Ampicillin', 'Enrofloxacin']
Penicillin	group_1786		hypothetical protein	52	0	491	226	9.57643	100	inf	1.13625e-08	4.11891e-05	2.80198e-07	3	3	0	0.25	0.25	0.003996	no	520
Penicillin	bacE	;bacE	hypothetical protein;Putative bacilysin exporter BacE	52	0	491	226	9.57643	100	inf	1.13625e-08	4.11891e-05	2.80198e-07	3	3	0	0.25	0.25	0.00699301	no	520
Penicillin	mecR1	mecR1	Methicillin resistance mecR1 protein;beta-lactam sensor/signal transducer MecR1	51	0	492	226	9.39227	100	inf	1.16091e-08	4.20828e-05	2.82907e-07	13	13	0	0.000244141	0.000244141	0.000999001	mecR1;AMR;METHICILLIN(110)	520	['Ampicillin']
Penicillin	group_2233		hypothetical protein	65	2	478	224	11.9705	99.115	15.2301	1.39197e-08	5.0459e-05	3.36393e-07	14	14	2	0.00012207	0.0129395	0.000999001	no	520	['Cephalothin']
Penicillin	group_112		hypothetical protein	49	0	494	226	9.02394	100	inf	3.42914e-08	0.000124306	8.07184e-07	3	3	0	0.25	0.25	0.002997	no	520
Penicillin	group_907		hypothetical protein	67	3	476	223	12.3389	98.6726	10.4629	6.22486e-08	0.000225651	1.42817e-06	18	17	3	0.000144958	0.00753784	0.001998	no	520
Penicillin	group_1043		hypothetical protein	66	3	477	223	12.1547	98.6726	10.2851	1.06195e-07	0.000384957	2.42112e-06	17	16	3	0.000274658	0.0127258	0.002997	no	520
Penicillin	group_1790		hypothetical protein	60	2	483	224	11.0497	99.115	13.913	1.13228e-07	0.000410452	2.56532e-06	15	13	2	0.00738525	0.00738525	0.00699301	no	520	['Clindamycin', 'Doxycycline', 'Erythromycin', 'Gentamicin', 'Tetracycline']
Penicillin	group_1217		hypothetical protein	67	4	476	222	12.3389	98.2301	7.81197	3.93879e-07	0.00142781	8.70616e-06	18	16	4	0.00131226	0.0308838	0.00699301	no	520
Penicillin	group_1912		hypothetical protein	70	5	473	221	12.8913	97.7876	6.54123	7.95671e-07	0.00288431	1.71685e-05	31	26	5	0.000192195	0.000192195	0.004995	no	520	['Cefovecin', 'Trimethoprim_Sulfamethoxazole']
Penicillin	group_1065		hypothetical protein	38	0	505	226	6.99816	100	inf	1.58834e-06	0.00575773	3.25295e-05	8	8	0	0.0078125	0.0078125	0.004995	no	520	['Oxacillin']
Penicillin	group_1263		hypothetical protein	56	3	487	223	10.3131	98.6726	8.54757	2.23182e-06	0.00809034	4.51974e-05	16	15	3	0.000518799	0.0212708	0.001998	no	520
Penicillin	group_1965		hypothetical protein	45	1	498	225	8.28729	99.5575	20.3313	2.4114e-06	0.00874132	4.85629e-05	8	8	1	0.0078125	0.0703125	0.001998	no	520
Pradofloxacin	group_1308		hypothetical protein	165	20	48	491	77.4648	96.0861	84.3906	3.71891e-94	1.32728e-90	3.3182e-91	25	20	8	0.00407732	0.107752	0.004995	no	187	['Ampicillin', 'Cefovecin', 'Cefpodoxime', 'Enrofloxacin', 'Marbofloxacin', 'Oxacillin', 'Penicillin']
Pradofloxacin	group_1778		hypothetical protein	149	6	64	505	69.9531	98.8258	195.951	7.14038e-94	2.5484e-90	5.0968e-91	19	16	4	0.00442505	0.0192108	0.00999001	no	187	['Cefovecin', 'Doxycycline', 'Oxacillin', 'Tetracycline']
Pradofloxacin	group_1522		hypothetical protein	170	29	43	482	79.8122	94.3249	65.7097	1.57712e-91	5.62876e-88	8.04108e-89	22	19	6	0.000855446	0.0524788	0.002997	no	187	['Ampicillin', 'Cephalothin', 'Enrofloxacin']
Pradofloxacin	group_1502		hypothetical protein	172	32	41	479	80.7512	93.7378	62.7957	3.11438e-91	1.11152e-87	1.3894e-88	22	19	5	0.000855446	0.0169005	0.00599401	no	187	['Ampicillin', 'Cefovecin', 'Cefpodoxime', 'Cephalothin', 'Enrofloxacin', 'Penicillin']
Pradofloxacin	group_1529		hypothetical protein	170	30	43	481	79.8122	94.1292	63.3876	9.65842e-91	3.44709e-87	3.44709e-88	21	18	6	0.00148964	0.0783539	0.004995	no	187	['Enrofloxacin']
Pradofloxacin	group_264		hypothetical protein	144	21	69	490	67.6056	95.8904	48.6957	5.1486e-74	1.83753e-70	6.80568e-72	29	22	11	0.00813006	0.264931	0.00999001	no	187	['Ampicillin', 'Cefazolin', 'Marbofloxacin', 'Penicillin']
Pradofloxacin	aphA	aphA	Aminoglycoside 3'-phosphotransferase	185	86	28	425	86.8545	83.1703	32.6516	5.91802e-73	2.11214e-69	7.04047e-71	27	10	21	0.00592461	0.247789	0.003996	aph(3')-IIIa;AMR;AMIKACIN/KANAMYCIN(616)	187	['Chloramphenicol', 'Clindamycin', 'Enrofloxacin', 'Erythromycin', 'Gentamicin', 'Penicillin']
Pradofloxacin	satA	satA	Streptothricin acetyltransferase A	185	86	28	425	86.8545	83.1703	32.6516	5.91802e-73	2.11214e-69	7.04047e-71	27	10	21	0.00592461	0.247789	0.003996	sat4;AMR;STREPTOTHRICIN(617)	187	['Chloramphenicol', 'Clindamycin', 'Enrofloxacin', 'Erythromycin', 'Gentamicin', 'Penicillin']
Pradofloxacin	COQ3~~~COQ5	;COQ3;COQ5	hypothetical protein;Ubiquinone biosynthesis O-methyltransferase mitochondrial;2-methoxy-6-polyprenyl-14-benzoquinol methylase mitochondrial	185	87	28	424	86.8545	82.9746	32.2003	1.73663e-72	6.19803e-69	1.99936e-70	27	10	21	0.00592461	0.247789	0.003996	no	187	['Chloramphenicol', 'Clindamycin', 'Enrofloxacin', 'Erythromycin', 'Gentamicin', 'Penicillin']
Pradofloxacin	aadK	aadK	Aminoglycoside 6-adenylyltransferase	185	88	28	423	86.8545	82.7789	31.7593	5.05598e-72	1.80448e-68	5.639e-70	27	10	21	0.00592461	0.247789	0.001998	ant(6)-Ia;AMR;STREPTOMYCIN(614)	187	['Chloramphenicol', 'Clindamycin', 'Enrofloxacin', 'Erythromycin', 'Gentamicin', 'Penicillin']
Pradofloxacin	group_957		hypothetical protein	184	86	29	425	86.385	83.1703	31.3553	6.33283e-72	2.26019e-68	6.84905e-70	27	11	21	0.00592461	0.442068	0.000999001	no	187	['Chloramphenicol', 'Clindamycin', 'Enrofloxacin', 'Erythromycin', 'Gentamicin', 'Marbofloxacin', 'Penicillin']
Pradofloxacin	group_868		hypothetical protein	183	87	30	424	85.9155	82.9746	29.7287	1.90081e-70	6.78399e-67	1.99529e-68	27	10	22	0.00151372	0.247789	0.000999001	no	187	['Chloramphenicol', 'Clindamycin', 'Enrofloxacin', 'Erythromycin', 'Gentamicin', 'Marbofloxacin', 'Penicillin']
Pradofloxacin	erm	;erm	hypothetical protein;rRNA adenine N-6-methyltransferase	180	82	33	429	84.507	83.953	28.5366	8.40674e-70	3.00037e-66	7.8957e-68	30	11	23	0.00522288	0.200488	0.000999001	erm(B);AMR;MACROLIDE(237)	187	['Chloramphenicol', 'Clindamycin', 'Enrofloxacin', 'Erythromycin', 'Marbofloxacin', 'Penicillin']
Pradofloxacin	group_1071		hypothetical protein	171	77	42	434	80.2817	84.9315	22.9481	9.25338e-64	3.30253e-60	6.88027e-62	32	10	27	0.000113074	0.0501025	0.000999001	no	187	['Amoxicillin_Clavulanic_Acid', 'Chloramphenicol', 'Clindamycin', 'Enrofloxacin', 'Erythromycin', 'Marbofloxacin', 'Penicillin']
Pradofloxacin	group_1471		hypothetical protein	136	26	77	485	63.8498	94.9119	32.9471	1.30476e-63	4.6567e-60	9.50347e-62	27	21	9	0.00592461	0.122078	0.002997	no	187	['Ampicillin', 'Enrofloxacin', 'Penicillin']
Pradofloxacin	group_1583		hypothetical protein	109	5	104	506	51.1737	99.0215	106.065	5.86158e-62	2.092e-58	4.02307e-60	22	18	5	0.00434351	0.0169005	0.000999001	no	187	['Ampicillin', 'Cefovecin', 'Enrofloxacin', 'Oxacillin', 'Penicillin']
Pradofloxacin	cas6_1~~~cas6_2~~~cas6	;cas6_1;cas6_2;cas6	hypothetical protein;CRISPR-associated endoribonuclease Cas6	105	5	108	506	49.2958	99.0215	98.3889	5.35137e-59	1.9099e-55	2.65264e-57	21	16	5	0.0266037	0.0266037	0.002997	no	187	['Ampicillin', 'Enrofloxacin', 'Marbofloxacin', 'Penicillin']
Pradofloxacin	group_1248		hypothetical protein	143	45	70	466	67.1362	91.1937	21.1549	4.88172e-57	1.74229e-53	2.32305e-55	22	10	17	0.0169005	0.831812	0.00699301	no	187	['Enrofloxacin', 'Marbofloxacin', 'Penicillin']
Pradofloxacin	group_1655	;hsdR_2	hypothetical protein;Type-1 restriction enzyme R protein	181	132	32	379	84.9765	74.1683	16.2403	8.48461e-51	3.02816e-47	3.93267e-49	32	21	17	0.110184	0.86005	0.001998	no	187	['Amoxicillin_Clavulanic_Acid', 'Cefazolin', 'Cefovecin', 'Cefpodoxime', 'Cephalothin', 'Oxacillin']
Pradofloxacin	group_154		hypothetical protein	92	6	121	505	43.1925	98.8258	63.9945	1.24805e-48	4.45429e-45	5.71063e-47	21	17	6	0.00719738	0.0783539	0.000999001	no	187	['Ampicillin', 'Cefovecin', 'Clindamycin', 'Enrofloxacin', 'Gentamicin', 'Marbofloxacin', 'Minocycline', 'Oxacillin', 'Penicillin', 'Trimethoprim_Sulfamethoxazole']
Pradofloxacin	group_1193		hypothetical protein	185	223	28	288	86.8545	56.3601	8.53299	6.05667e-29	2.16162e-25	2.11924e-27	31	21	13	0.0707555	0.47313	0.004995	no	187	['Enrofloxacin', 'Gentamicin', 'Marbofloxacin']
Pradofloxacin	group_2148		hypothetical protein	60	6	153	505	28.169	98.8258	33.0065	3.12544e-28	1.11547e-24	1.07257e-26	7	2	6	0.125	0.453125	0.000999001	no	187	['Cefpodoxime', 'Marbofloxacin']
Pradofloxacin	sufS	sufS	Cysteine desulfurase	49	5	164	506	23.0047	99.0215	30.2366	9.7501e-23	3.47981e-19	2.63622e-21	6	2	5	0.21875	0.6875	0.000999001	no	187	['Ampicillin', 'Marbofloxacin', 'Penicillin']
Pradofloxacin	gph_1~~~gph_2~~~yjjG_2~~~yjjG_3	gph_1;gph_2;yjjG_2;yjjG_3	Phosphoglycolate phosphatase;Pyrimidine 5'-nucleotidase YjjG	47	5	166	506	22.0657	99.0215	28.653	1.32146e-21	4.71629e-18	3.36878e-20	6	2	5	0.21875	0.6875	0.00699301	no	187	['Marbofloxacin', 'Penicillin']
Pradofloxacin	iolX	iolX	scyllo-inositol 2-dehydrogenase (NAD(+))	69	26	144	485	32.3944	94.9119	8.9383	5.63209e-21	2.01009e-17	1.33119e-19	20	3	19	4.00543e-05	0.00257683	0.00699301	no	187
Pradofloxacin	iolD	iolD	3D-(35/4)-trihydroxycyclohexane-12-dione hydrolase	69	26	144	485	32.3944	94.9119	8.9383	5.63209e-21	2.01009e-17	1.33119e-19	20	3	19	4.00543e-05	0.00257683	0.003996	no	187	['Marbofloxacin']
Pradofloxacin	iolA	iolA	Malonate-semialdehyde dehydrogenase	69	26	144	485	32.3944	94.9119	8.9383	5.63209e-21	2.01009e-17	1.33119e-19	20	3	19	4.00543e-05	0.00257683	0.00799201	no	187
Pradofloxacin	iolG	iolG	Myo-inositol 2-dehydrogenase	69	26	144	485	32.3944	94.9119	8.9383	5.63209e-21	2.01009e-17	1.33119e-19	20	3	19	4.00543e-05	0.00257683	0.001998	no	187
Pradofloxacin	iolC	iolC	5-dehydro-2-deoxygluconokinase	69	26	144	485	32.3944	94.9119	8.9383	5.63209e-21	2.01009e-17	1.33119e-19	20	3	19	4.00543e-05	0.00257683	0.002997	no	187	['Enrofloxacin']
Pradofloxacin	iolE	iolE	Inosose dehydratase	69	26	144	485	32.3944	94.9119	8.9383	5.63209e-21	2.01009e-17	1.33119e-19	20	3	19	4.00543e-05	0.00257683	0.003996	no	187	['Cefovecin', 'Enrofloxacin']
Pradofloxacin	iolJ	iolJ	6-phospho-5-dehydro-2-deoxy-D-gluconate aldolase	69	26	144	485	32.3944	94.9119	8.9383	5.63209e-21	2.01009e-17	1.33119e-19	20	3	19	4.00543e-05	0.00257683	0.003996	no	187
Pradofloxacin	iolB~~~iolB_2~~~iolB_1	iolB;iolB_2;iolB_1	5-deoxy-glucuronate isomerase	69	26	144	485	32.3944	94.9119	8.9383	5.63209e-21	2.01009e-17	1.33119e-19	20	3	19	4.00543e-05	0.00257683	0.003996	no	187	['Enrofloxacin']
Pradofloxacin	yidK	yidK	putative symporter YidK	67	25	146	486	31.4554	95.1076	8.9211	2.02053e-20	7.21126e-17	4.6226e-19	20	3	19	4.00543e-05	0.00257683	0.001998	no	187	['Cefovecin', 'Enrofloxacin', 'Marbofloxacin', 'Oxacillin']
Pradofloxacin	glcR~~~lacR_2~~~lacR_1	glcR;;lacR_2;lacR_1	HTH-type transcriptional repressor GlcR;hypothetical protein;Lactose phosphotransferase system repressor	66	24	147	487	30.9859	95.3033	9.11054	2.26035e-20	8.06719e-17	5.13834e-19	21	3	20	2.09808e-05	0.00148964	0.000999001	no	187	['Cefovecin', 'Enrofloxacin', 'Marbofloxacin', 'Oxacillin']
Pradofloxacin	group_355		hypothetical protein	130	152	83	359	61.0329	70.2544	3.69927	6.68521e-15	2.38595e-11	1.27591e-13	38	15	28	0.00509764	0.255875	0.000999001	no	187	['Cefpodoxime', 'Enrofloxacin', 'Marbofloxacin']
Pradofloxacin	group_361		hypothetical protein	23	1	190	510	10.7981	99.8043	61.7368	4.43256e-12	1.58198e-08	7.15828e-11	5	4	1	0.375	0.375	0.00699301	no	187	['Oxacillin']
Pradofloxacin	group_1626		hypothetical protein	29	5	184	506	13.615	99.0215	15.95	5.90242e-12	2.10658e-08	9.40435e-11	13	9	4	0.266846	0.266846	0.004995	no	187	['Clindamycin', 'Enrofloxacin', 'Erythromycin']
Pradofloxacin	group_1188		IS1182 family transposase ISSep1;hypothetical protein	125	174	88	337	58.6854	65.9491	2.75111	1.17219e-09	4.18355e-06	1.53807e-08	27	8	23	0.000310749	0.052239	0.000999001	no	187	['Amoxicillin_Clavulanic_Acid', 'Enrofloxacin', 'Marbofloxacin']
Pradofloxacin	group_2049		Cyclo(L-leucyl-L-leucyl) synthase	144	219	69	292	67.6056	57.1429	2.78261	1.23893e-09	4.42173e-06	1.61968e-08	41	28	20	0.0275332	1	0.000999001	no	187
Pradofloxacin	strA~~~srtA_1~~~srtA_2	strA;srtA_1;srtA_2;	Sortase A;hypothetical protein	52	37	161	474	24.4131	92.7593	4.13765	1.40917e-09	5.02931e-06	1.82222e-08	25	7	20	0.00407732	0.0432853	0.00999001	no	187
Pradofloxacin	group_2381		hypothetical protein	65	57	148	454	30.5164	88.8454	3.4981	1.6778e-09	5.98806e-06	2.13859e-08	33	9	26	0.00131873	0.013531	0.00799201	no	187	['Enrofloxacin', 'Marbofloxacin']
Pradofloxacin	albA~~~albA_1~~~albA_2	albA;albA_1;albA_2;	Antilisterial bacteriocin subtilosin biosynthesis protein AlbA;hypothetical protein	123	172	90	339	57.7465	66.3405	2.6936	2.92038e-09	1.04228e-05	3.61904e-08	27	9	22	0.00151372	0.122078	0.000999001	no	187	['Enrofloxacin', 'Marbofloxacin']
Pradofloxacin	sboA	sboA	Subtilosin-A	121	169	92	342	56.8075	66.9276	2.66156	4.46208e-09	1.59252e-05	5.38012e-08	28	9	23	0.000912234	0.0871586	0.000999001	no	187	['Enrofloxacin', 'Marbofloxacin']
Pradofloxacin	group_1309		hypothetical protein	67	63	146	448	31.4554	87.6712	3.26332	4.85602e-09	1.73311e-05	5.81582e-08	32	7	26	0.000535053	0.0021024	0.000999001	no	187	['Enrofloxacin', 'Marbofloxacin']
Pradofloxacin	group_656		hypothetical protein	156	258	57	253	73.2394	49.5108	2.6838	1.14172e-08	4.0748e-05	1.29359e-07	32	22	15	0.0501025	0.86005	0.001998	no	187	['Cefpodoxime', 'Enrofloxacin', 'Marbofloxacin']
Pradofloxacin	group_433		hypothetical protein	115	161	98	350	53.9906	68.4932	2.55102	2.39795e-08	8.55828e-05	2.63332e-07	29	8	25	0.000103716	0.0241195	0.000999001	no	187	['Enrofloxacin', 'Marbofloxacin']
Pradofloxacin	group_1221		hypothetical protein	84	98	129	413	39.4366	80.8219	2.74419	3.4472e-08	0.000123031	3.59739e-07	32	10	26	0.000535053	0.0501025	0.001998	no	187	['Enrofloxacin', 'Marbofloxacin']
Pradofloxacin	fnr	fnr;	Anaerobic regulatory protein;hypothetical protein	105	143	108	368	49.2958	72.0157	2.50194	7.93594e-08	0.000283234	8.02362e-07	29	9	24	0.000546113	0.0614283	0.000999001	no	187	['Enrofloxacin', 'Marbofloxacin']
Pradofloxacin	group_2141	;btuD_1	hypothetical protein;Vitamin B12 import ATP-binding protein BtuD	19	4	194	507	8.92019	99.2172	12.4137	1.17171e-07	0.000418183	1.13946e-06	10	8	4	0.109375	0.753906	0.000999001	no	187	['Clindamycin', 'Enrofloxacin', 'Erythromycin', 'Marbofloxacin', 'Trimethoprim_Sulfamethoxazole']
Pradofloxacin	group_1399		hypothetical protein	62	62	151	449	29.108	87.8669	2.97351	1.25655e-07	0.000448463	1.20616e-06	35	11	28	0.00050826	0.0409596	0.001998	no	187
Pradofloxacin	group_507		hypothetical protein	62	62	151	449	29.108	87.8669	2.97351	1.25655e-07	0.000448463	1.20616e-06	28	9	23	0.000912234	0.0871586	0.001998	no	187	['Enrofloxacin', 'Marbofloxacin']
Pradofloxacin	group_2445		hypothetical protein	209	447	4	64	98.1221	12.5245	7.48098	9.89196e-07	0.00353044	8.7604e-06	16	15	1	0.000518799	0.000518799	0.000999001	no	187	['Amoxicillin_Clavulanic_Acid', 'Clindamycin', 'Enrofloxacin', 'Erythromycin', 'Marbofloxacin']
Pradofloxacin	group_978		hypothetical protein	209	448	4	63	98.1221	12.3288	7.34766	1.68672e-06	0.00601992	1.44363e-05	16	15	1	0.000518799	0.000518799	0.000999001	no	187	['Amoxicillin_Clavulanic_Acid', 'Clindamycin', 'Enrofloxacin', 'Erythromycin', 'Marbofloxacin']
Pradofloxacin	albC	;albC	hypothetical protein;Putative ABC transporter ATP-binding protein AlbC	81	105	132	406	38.0282	79.4521	2.37273	1.69572e-06	0.00605202	1.44785e-05	30	8	25	0.000324914	0.0161248	0.001998	no	187	['Enrofloxacin', 'Marbofloxacin']
Tetracycline	tetM~~~tetM_2~~~tetM_1~~~tetM	tetM;tetM_2;tetM_1;tet(M)	Tetracycline resistance protein TetM from transposon Tn916;Tetracycline resistance protein TetM from transposon TnFO1;tetracycline resistance ribosomal protection protein Tet(M)	322	10	28	365	92	97.3333	419.75	1.04953e-155	3.751e-152	3.751e-152	85	82	3	5.2953e-21	5.2953e-21	0.000999001	tet(M);AMR;TETRACYCLINE(696)	327	['Chloramphenicol', 'Doxycycline', 'Gentamicin', 'Minocycline', 'Penicillin']
Tetracycline	group_1682		hypothetical protein	234	9	116	366	66.8571	97.6	82.0345	3.30705e-87	1.18194e-83	2.36388e-84	46	45	3	1.33582e-12	4.62194e-10	0.000999001	no	327	['Doxycycline', 'Gentamicin', 'Minocycline']
Tetracycline	IntTn_1~~~IntTn_2~~~IntTn	Int-Tn_1;Int-Tn_2;Int-Tn	Transposase from transposon Tn916	234	9	116	366	66.8571	97.6	82.0345	3.30705e-87	1.18194e-83	2.36388e-84	46	45	3	1.33582e-12	4.62194e-10	0.000999001	no	327	['Doxycycline', 'Gentamicin', 'Minocycline']
Tetracycline	group_844		hypothetical protein	234	9	116	366	66.8571	97.6	82.0345	3.30705e-87	1.18194e-83	2.36388e-84	46	45	3	1.33582e-12	4.62194e-10	0.000999001	no	327	['Doxycycline', 'Gentamicin', 'Minocycline']
Tetracycline	group_483		hypothetical protein	234	9	116	366	66.8571	97.6	82.0345	3.30705e-87	1.18194e-83	2.36388e-84	46	45	3	1.33582e-12	4.62194e-10	0.000999001	no	327	['Doxycycline', 'Gentamicin', 'Minocycline']
Tetracycline	group_420		hypothetical protein	234	10	116	365	66.8571	97.3333	73.6293	7.12545e-86	2.54664e-82	1.49802e-83	47	45	4	1.60441e-11	2.78119e-09	0.000999001	no	327	['Doxycycline', 'Gentamicin', 'Minocycline']
Tetracycline	group_137		hypothetical protein	234	10	116	365	66.8571	97.3333	73.6293	7.12545e-86	2.54664e-82	1.49802e-83	47	45	4	1.60441e-11	2.78119e-09	0.000999001	no	327	['Doxycycline', 'Gentamicin', 'Minocycline']
Tetracycline	group_714		hypothetical protein	234	10	116	365	66.8571	97.3333	73.6293	7.12545e-86	2.54664e-82	1.49802e-83	47	45	4	1.60441e-11	2.78119e-09	0.000999001	no	327	['Doxycycline', 'Gentamicin', 'Minocycline']
Tetracycline	group_1946		hypothetical protein	234	10	116	365	66.8571	97.3333	73.6293	7.12545e-86	2.54664e-82	1.49802e-83	47	45	4	1.60441e-11	2.78119e-09	0.000999001	no	327	['Doxycycline', 'Gentamicin', 'Minocycline']
Tetracycline	group_368		hypothetical protein	234	10	116	365	66.8571	97.3333	73.6293	7.12545e-86	2.54664e-82	1.49802e-83	47	45	4	1.60441e-11	2.78119e-09	0.000999001	no	327	['Doxycycline', 'Gentamicin', 'Minocycline']
Tetracycline	group_1190		hypothetical protein	234	10	116	365	66.8571	97.3333	73.6293	7.12545e-86	2.54664e-82	1.49802e-83	47	45	4	1.60441e-11	2.78119e-09	0.000999001	no	327	['Doxycycline', 'Gentamicin', 'Minocycline']
Tetracycline	group_2075		hypothetical protein	234	10	116	365	66.8571	97.3333	73.6293	7.12545e-86	2.54664e-82	1.49802e-83	47	45	4	1.60441e-11	2.78119e-09	0.000999001	no	327	['Doxycycline', 'Gentamicin', 'Minocycline']
Tetracycline	group_2103		hypothetical protein	234	10	116	365	66.8571	97.3333	73.6293	7.12545e-86	2.54664e-82	1.49802e-83	47	45	4	1.60441e-11	2.78119e-09	0.000999001	no	327	['Doxycycline', 'Gentamicin', 'Minocycline']
Tetracycline	group_1995		hypothetical protein	234	10	116	365	66.8571	97.3333	73.6293	7.12545e-86	2.54664e-82	1.49802e-83	47	45	4	1.60441e-11	2.78119e-09	0.000999001	no	327	['Doxycycline', 'Gentamicin', 'Minocycline']
Tetracycline	group_1812		hypothetical protein	234	10	116	365	66.8571	97.3333	73.6293	7.12545e-86	2.54664e-82	1.49802e-83	47	45	4	1.60441e-11	2.78119e-09	0.000999001	no	327	['Doxycycline', 'Gentamicin', 'Minocycline']
Tetracycline	group_484		hypothetical protein	234	10	116	365	66.8571	97.3333	73.6293	7.12545e-86	2.54664e-82	1.49802e-83	47	45	4	1.60441e-11	2.78119e-09	0.000999001	no	327	['Doxycycline', 'Gentamicin', 'Minocycline']
Tetracycline	group_712		hypothetical protein	234	10	116	365	66.8571	97.3333	73.6293	7.12545e-86	2.54664e-82	1.49802e-83	47	45	4	1.60441e-11	2.78119e-09	0.000999001	no	327	['Doxycycline', 'Gentamicin', 'Minocycline']
Tetracycline	group_1778		hypothetical protein	150	5	200	370	42.8571	98.6667	55.5	1.90413e-49	6.80536e-46	2.06223e-47	17	15	4	0.00234985	0.0490417	0.001998	no	327	['Cefovecin', 'Doxycycline', 'Oxacillin', 'Pradofloxacin']
Tetracycline	group_842		hypothetical protein	117	2	233	373	33.4286	99.4667	93.6502	1.51042e-39	5.39825e-36	1.07965e-37	58	58	0	6.93889e-18	6.93889e-18	0.000999001	no	327	['Doxycycline', 'Minocycline']
Tetracycline	group_1417		hypothetical protein	111	1	239	374	31.7143	99.7333	173.699	1.15159e-38	4.11579e-35	7.76564e-37	56	56	1	2.77556e-17	1.58207e-15	0.000999001	no	327	['Doxycycline', 'Minocycline']
Tetracycline	group_661		hypothetical protein	115	2	235	373	32.8571	99.4667	91.266	1.92435e-38	6.87763e-35	1.14627e-36	58	58	0	6.93889e-18	6.93889e-18	0.000999001	no	327	['Doxycycline', 'Minocycline']
Tetracycline	group_310		hypothetical protein	115	2	235	373	32.8571	99.4667	91.266	1.92435e-38	6.87763e-35	1.14627e-36	58	58	0	6.93889e-18	6.93889e-18	0.000999001	no	327	['Doxycycline', 'Minocycline']
Tetracycline	group_707		hypothetical protein	115	2	235	373	32.8571	99.4667	91.266	1.92435e-38	6.87763e-35	1.14627e-36	58	58	0	6.93889e-18	6.93889e-18	0.000999001	no	327	['Doxycycline', 'Minocycline']
Tetracycline	group_188		hypothetical protein	115	2	235	373	32.8571	99.4667	91.266	1.92435e-38	6.87763e-35	1.14627e-36	58	58	0	6.93889e-18	6.93889e-18	0.000999001	no	327	['Doxycycline', 'Minocycline']
Tetracycline	intQ~~~xerC_7~~~xerC_5~~~xerC_4	;intQ;xerC_7;xerC_5;xerC_4	hypothetical protein;Putative defective protein IntQ;Tyrosine recombinase XerC	115	2	235	373	32.8571	99.4667	91.266	1.92435e-38	6.87763e-35	1.14627e-36	58	58	0	6.93889e-18	6.93889e-18	0.000999001	no	327	['Doxycycline', 'Minocycline']
Tetracycline	group_1980		hypothetical protein	115	2	235	373	32.8571	99.4667	91.266	1.92435e-38	6.87763e-35	1.14627e-36	58	58	0	6.93889e-18	6.93889e-18	0.000999001	no	327	['Doxycycline', 'Minocycline']
Tetracycline	group_569		hypothetical protein	114	2	236	373	32.5714	99.4667	90.089	4.70652e-38	1.68211e-34	2.58786e-36	58	58	0	6.93889e-18	6.93889e-18	0.000999001	no	327	['Doxycycline', 'Minocycline']
Tetracycline	group_1815		hypothetical protein	113	2	237	373	32.2857	99.4667	88.9219	1.14989e-37	4.10969e-34	6.13387e-36	57	57	0	1.38778e-17	1.38778e-17	0.000999001	no	327	['Doxycycline', 'Minocycline']
Tetracycline	group_615		hypothetical protein	115	3	235	372	32.8571	99.2	60.6809	2.41799e-37	8.6419e-34	1.10794e-35	59	58	1	2.08167e-16	2.08167e-16	0.000999001	no	327	['Doxycycline', 'Minocycline']
Tetracycline	group_146		hypothetical protein	115	3	235	372	32.8571	99.2	60.6809	2.41799e-37	8.6419e-34	1.10794e-35	59	58	1	2.08167e-16	2.08167e-16	0.000999001	no	327	['Doxycycline', 'Minocycline']
Tetracycline	group_309		hypothetical protein	115	3	235	372	32.8571	99.2	60.6809	2.41799e-37	8.6419e-34	1.10794e-35	59	58	1	2.08167e-16	2.08167e-16	0.000999001	no	327	['Doxycycline', 'Minocycline']
Tetracycline	group_992		hypothetical protein	115	3	235	372	32.8571	99.2	60.6809	2.41799e-37	8.6419e-34	1.10794e-35	59	58	1	2.08167e-16	2.08167e-16	0.000999001	no	327	['Doxycycline', 'Minocycline']
Tetracycline	group_373		hypothetical protein	115	3	235	372	32.8571	99.2	60.6809	2.41799e-37	8.6419e-34	1.10794e-35	59	58	1	2.08167e-16	2.08167e-16	0.000999001	no	327	['Doxycycline', 'Minocycline']
Tetracycline	group_939		hypothetical protein	115	3	235	372	32.8571	99.2	60.6809	2.41799e-37	8.6419e-34	1.10794e-35	59	58	1	2.08167e-16	2.08167e-16	0.000999001	no	327	['Doxycycline', 'Minocycline']
Tetracycline	group_938		hypothetical protein	115	3	235	372	32.8571	99.2	60.6809	2.41799e-37	8.6419e-34	1.10794e-35	59	58	1	2.08167e-16	2.08167e-16	0.000999001	no	327	['Doxycycline', 'Minocycline']
Tetracycline	group_450		hypothetical protein	115	3	235	372	32.8571	99.2	60.6809	2.41799e-37	8.6419e-34	1.10794e-35	59	58	1	2.08167e-16	2.08167e-16	0.000999001	no	327	['Doxycycline', 'Minocycline']
Tetracycline	group_1996		hypothetical protein	115	3	235	372	32.8571	99.2	60.6809	2.41799e-37	8.6419e-34	1.10794e-35	59	58	1	2.08167e-16	2.08167e-16	0.000999001	no	327	['Doxycycline', 'Minocycline']
Tetracycline	group_596		hypothetical protein	68	0	282	375	19.4286	100	inf	7.48968e-24	2.67681e-20	2.70385e-22	13	13	0	0.000244141	0.000244141	0.003996	no	327	['Doxycycline', 'Minocycline']
Tetracycline	group_1690		IS256 family transposase IS256	101	14	249	361	28.8571	96.2667	10.4593	5.79225e-22	2.07015e-18	2.07015e-20	30	25	10	0.000324914	0.0987371	0.000999001	no	327	['Doxycycline', 'Gentamicin']
Tetracycline	aacAaphD	aacA-aphD;	Bifunctional AAC/APH;IS1595 family transposase ISCco2	120	28	230	347	34.2857	92.5333	6.46584	6.44917e-20	2.30493e-16	2.11462e-18	45	30	18	0.0356978	0.232693	0.00899101	aac(6')-Ie/aph(2'')-Ia;AMR;AMIKACIN/GENTAMICIN/KANAMYCIN/TOBRAMYCIN(293) aph(2'')-Ia;AMR;AMIKACIN/GENTAMICIN/KANAMYCIN/TOBRAMYCIN(14)	327	['Chloramphenicol', 'Gentamicin', 'Minocycline', 'Penicillin']
Tetracycline	group_1900		hypothetical protein	57	1	293	374	16.2857	99.7333	72.7577	2.3797e-18	8.50506e-15	7.3957e-17	38	38	0	7.27596e-12	7.27596e-12	0.000999001	no	327	['Doxycycline', 'Minocycline']
Tetracycline	rep~~~rep_1~~~pcrA_1	;rep;rep_1;pcrA_1	hypothetical protein;ATP-dependent DNA helicase Rep;ATP-dependent DNA helicase PcrA	52	0	298	375	14.8571	100	inf	4.3172e-18	1.54297e-14	1.3076e-16	34	34	0	1.16415e-10	1.16415e-10	0.000999001	no	327	['Doxycycline', 'Minocycline']
Tetracycline	group_1675		hypothetical protein	50	0	300	375	14.2857	100	inf	2.18965e-17	7.82579e-14	6.41458e-16	21	21	0	9.53674e-07	9.53674e-07	0.000999001	no	327	['Doxycycline', 'Minocycline']
Tetracycline	group_1749		IS256 family transposase ISLgar5	57	2	293	373	16.2857	99.4667	36.2816	4.10729e-17	1.46795e-13	1.18383e-15	37	36	1	5.52973e-10	5.52973e-10	0.000999001	no	327	['Doxycycline', 'Minocycline']
Tetracycline	recF_1~~~recF_2	;recF_1;recF_2	hypothetical protein;DNA replication and repair protein RecF	45	0	305	375	12.8571	100	inf	1.22837e-15	4.39018e-12	3.3259e-14	32	32	0	4.65661e-10	4.65661e-10	0.000999001	no	327	['Doxycycline', 'Minocycline']
Tetracycline	group_710		Antitoxin epsilon	67	9	283	366	19.1429	97.6	9.6278	1.83538e-14	6.55966e-11	4.55532e-13	18	17	4	0.000144958	0.0308838	0.00699301	no	327	['Chloramphenicol', 'Clindamycin', 'Erythromycin', 'Minocycline']
Tetracycline	group_1656		hypothetical protein	64	10	286	365	18.2857	97.3333	8.16783	6.43893e-13	2.30127e-09	1.4565e-11	19	17	5	0.000728607	0.0635681	0.00999001	no	327	['Chloramphenicol', 'Clindamycin', 'Erythromycin', 'Minocycline']
Tetracycline	group_766		IS6 family transposase IS1216E;IS6 family transposase IS1216V	65	11	285	364	18.5714	97.0667	7.54705	1.32436e-12	4.73327e-09	2.93992e-11	18	16	4	0.00131226	0.0308838	0.00899101	no	327	['Chloramphenicol']
Tetracycline	group_2256		IS30 family transposase IS1252	62	10	288	365	17.7143	97.3333	7.85764	2.47414e-12	8.84256e-09	5.08193e-11	17	16	4	0.000274658	0.0490417	0.004995	no	327	['Chloramphenicol', 'Clindamycin', 'Doxycycline', 'Erythromycin', 'Minocycline']
Tetracycline	hin_2~~~hin~~~hin_1	hin_2;hin;hin_1	DNA-invertase hin	299	235	51	140	85.4286	37.3333	3.4927	2.53982e-12	9.07731e-09	5.18703e-11	61	47	23	2.71919e-05	0.0721774	0.000999001	no	327	['Ampicillin', 'Cefovecin', 'Cefpodoxime', 'Doxycycline', 'Enrofloxacin', 'Gentamicin', 'Marbofloxacin', 'Oxacillin', 'Penicillin', 'Trimethoprim_Sulfamethoxazole']
Tetracycline	repD_1~~~repD_2~~~repD	repD_1;repD_2;repD	Replication initiation protein	53	7	297	368	15.1429	98.1333	9.38143	1.86963e-11	6.68205e-08	3.42669e-10	19	16	5	0.00442505	0.0635681	0.004995	no	327	['Chloramphenicol', 'Clindamycin', 'Erythromycin']
Tetracycline	group_217		hypothetical protein	55	8	295	367	15.7143	97.8667	8.55297	2.30061e-11	8.22239e-08	4.1738e-10	15	13	3	0.00738525	0.0351562	0.002997	no	327	['Clindamycin', 'Doxycycline', 'Minocycline', 'Penicillin']
Tetracycline	group_1841		hypothetical protein	57	9	293	366	16.2857	97.6	7.91126	2.70777e-11	9.67757e-08	4.83879e-10	15	13	4	0.00738525	0.118469	0.003996	no	327	['Doxycycline']
Tetracycline	group_849		hypothetical protein	55	9	295	366	15.7143	97.6	7.58192	9.86915e-11	3.52724e-07	1.70398e-09	15	13	4	0.00738525	0.118469	0.003996	no	327	['Doxycycline']
Tetracycline	group_2547		hypothetical protein	28	0	322	375	8	100	inf	7.79763e-10	2.78687e-06	1.29022e-08	7	7	0	0.015625	0.015625	0.003996	no	327	['Ampicillin', 'Doxycycline', 'Oxacillin']
Tetracycline	group_1790		hypothetical protein	47	8	303	367	13.4286	97.8667	7.11592	4.07453e-09	1.45624e-05	6.35912e-08	15	13	3	0.00738525	0.0351562	0.001998	no	327	['Clindamycin', 'Doxycycline', 'Erythromycin', 'Gentamicin', 'Penicillin']
Tetracycline	group_1561		hypothetical protein	214	148	136	227	61.1429	60.5333	2.41345	6.06406e-09	2.16729e-05	9.38222e-08	76	31	54	0.000312979	0.135385	0.004995	no	327	['Amoxicillin_Clavulanic_Acid', 'Cefazolin', 'Cefpodoxime', 'Cephalothin']
Tetracycline	group_692		IS256 family transposase IS1542	29	1	321	374	8.28571	99.7333	33.7882	7.42587e-09	2.65401e-05	1.13906e-07	17	17	0	1.52588e-05	1.52588e-05	0.000999001	no	327	['Minocycline']
Tetracycline	cat	cat	Chloramphenicol acetyltransferase	39	5	311	370	11.1429	98.6667	9.27974	9.60658e-09	3.43339e-05	1.46102e-07	17	16	5	0.000274658	0.143463	0.000999001	catA;AMR;CHLORAMPHENICOL(115)	327	['Chloramphenicol', 'Clindamycin', 'Doxycycline', 'Erythromycin']
Tetracycline	group_880		hypothetical protein	348	343	2	32	99.4286	8.53333	16.2332	5.96934e-08	0.000213344	8.30133e-07	20	18	2	0.000402451	0.000402451	0.000999001	no	327	['Oxacillin']
Tetracycline	group_161		hypothetical protein	105	51	245	324	30	86.4	2.72269	7.74479e-08	0.000276799	1.06461e-06	62	24	43	0.00315606	0.0979544	0.00799201	no	327	['Cefovecin']
Tetracycline	dnaG_2~~~dnaG_1~~~dnaG_3	;dnaG_2;dnaG_1;dnaG_3	hypothetical protein;DNA primase	108	54	242	321	30.8571	85.6	2.65289	1.13867e-07	0.000406959	1.54737e-06	63	24	43	0.0051524	0.0769258	0.00599401	no	327
Tetracycline	group_1158		Toxin zeta	37	6	313	369	10.5714	98.4	7.26997	1.49678e-07	0.00053495	2.00356e-06	19	17	5	0.000728607	0.0635681	0.000999001	no	327	['Chloramphenicol', 'Clindamycin', 'Erythromycin']
Tetracycline	group_2215		hypothetical protein	101	54	249	321	28.8571	85.6	2.4112	2.17554e-06	0.00777539	2.56921e-05	65	25	44	0.00591843	0.0816815	0.00999001	no	327
Trimethoprim_Sulfamethoxazole	group_185		hypothetical protein	254	14	23	481	91.6968	97.1717	379.422	1.27816e-155	4.63334e-152	2.31667e-152	41	36	7	7.84157e-07	2.53208e-05	0.000999001	no	263
Trimethoprim_Sulfamethoxazole	group_1919		hypothetical protein	254	14	23	481	91.6968	97.1717	379.422	1.27816e-155	4.63334e-152	2.31667e-152	41	36	7	7.84157e-07	2.53208e-05	0.000999001	no	263
Trimethoprim_Sulfamethoxazole	dfrD	dfrD;	Dihydrofolate reductase;IS1595 family transposase ISSsu9	242	12	35	483	87.3646	97.5758	278.3	1.66541e-143	6.03713e-140	2.01238e-140	42	36	9	2.82888e-06	0.000271539	0.000999001	dfrG;AMR;TRIMETHOPRIM(536)	263	['Enrofloxacin', 'Marbofloxacin', 'Penicillin']
Trimethoprim_Sulfamethoxazole	group_1162	;insK	hypothetical protein;IS3 family transposase ISRso8;IS3 family transposase ISCce3;Putative transposase InsK for insertion sequence element IS150	184	88	93	407	66.426	82.2222	9.15054	7.6214e-42	2.76276e-38	3.542e-40	54	33	30	0.133674	0.496617	0.00899101	no	263	['Cefazolin', 'Cephalothin', 'Gentamicin']
Trimethoprim_Sulfamethoxazole	group_154		hypothetical protein	94	10	183	485	33.935	97.9798	24.9126	9.78134e-36	3.54574e-32	4.32407e-34	24	18	7	0.0226558	0.0639147	0.002997	no	263	['Ampicillin', 'Cefovecin', 'Clindamycin', 'Enrofloxacin', 'Gentamicin', 'Marbofloxacin', 'Minocycline', 'Oxacillin', 'Penicillin', 'Pradofloxacin']
Trimethoprim_Sulfamethoxazole	group_270		hypothetical protein	77	6	200	489	27.7978	98.7879	31.3775	1.12249e-30	4.06903e-27	4.57194e-29	9	9	3	0.00390625	0.507812	0.002997	no	263	['Penicillin']
Trimethoprim_Sulfamethoxazole	group_367		hypothetical protein	115	38	162	457	41.5162	92.3232	8.5372	1.2236e-28	4.43553e-25	4.76939e-27	40	27	21	0.0384773	0.874629	0.001998	no	263	['Clindamycin', 'Doxycycline', 'Erythromycin', 'Gentamicin', 'Minocycline']
Trimethoprim_Sulfamethoxazole	group_97		hypothetical protein	75	36	202	459	27.0758	92.7273	4.73391	2.6606e-13	9.64467e-10	4.99724e-12	39	12	30	0.00106502	0.0237027	0.00899101	no	263	['Cefovecin']
Trimethoprim_Sulfamethoxazole	group_1189		hypothetical protein	261	368	16	127	94.2238	25.6566	5.62959	5.03404e-13	1.82484e-09	9.35816e-12	37	30	9	0.000191076	0.00256321	0.001998	no	263
Trimethoprim_Sulfamethoxazole	hin_2~~~hin~~~hin_1	hin_2;hin;hin_1	DNA-invertase hin	244	321	33	174	88.0866	35.1515	4.00793	5.29136e-13	1.91812e-09	9.78631e-12	36	27	12	0.00393317	0.0652453	0.00899101	no	263	['Ampicillin', 'Cefovecin', 'Cefpodoxime', 'Doxycycline', 'Enrofloxacin', 'Gentamicin', 'Marbofloxacin', 'Oxacillin', 'Penicillin', 'Tetracycline']
Trimethoprim_Sulfamethoxazole	group_1275		hypothetical protein	84	51	193	444	30.3249	89.697	3.78909	6.99802e-12	2.53678e-08	1.1966e-10	46	13	36	0.000156417	0.00453386	0.00699301	no	263
Trimethoprim_Sulfamethoxazole	group_2216		hypothetical protein	71	39	206	456	25.6318	92.1212	4.02987	4.16069e-11	1.50825e-07	6.73326e-10	38	9	31	0.000116167	0.00165805	0.004995	no	263
Trimethoprim_Sulfamethoxazole	blaZ~~~blaZ_1	blaZ;blaZ_1	Beta-lactamase	206	252	71	243	74.3682	49.0909	2.79779	1.18394e-10	4.29179e-07	1.85792e-09	59	32	38	0.0363432	0.602923	0.000999001	blaPC1;AMR;BETA-LACTAM(841) blaZ;AMR;BETA-LACTAM(247)	263	['Ampicillin', 'Cefpodoxime', 'Clindamycin', 'Erythromycin', 'Oxacillin', 'Penicillin']
Trimethoprim_Sulfamethoxazole	group_2198		hypothetical protein	274	434	3	61	98.917	12.3232	12.8372	2.0828e-09	7.55015e-06	2.73556e-08	25	22	3	0.000156522	0.000156522	0.004995	no	263
Trimethoprim_Sulfamethoxazole	blaR1~~~blaR1_2~~~blaR1_1	blaR1;blaR1_2;blaR1_1	Regulatory protein BlaR1;beta-lactam sensor/signal transducer BlaR1	211	274	66	221	76.1733	44.6465	2.57858	7.59832e-09	2.75439e-05	9.30537e-08	58	33	35	0.148006	0.358143	0.001998	blaR1;AMR;BETA-LACTAM(840)	263	['Ampicillin', 'Cefovecin', 'Clindamycin', 'Erythromycin', 'Penicillin']
Trimethoprim_Sulfamethoxazole	mecI	mecI	Methicillin resistance regulatory protein MecI	16	0	261	495	5.77617	100	inf	5.67558e-08	0.00020574	6.49021e-07	6	6	0	0.03125	0.03125	0.00599401	mecI;AMR;METHICILLIN(27)	263	['Amoxicillin_Clavulanic_Acid', 'Cefpodoxime', 'Oxacillin']
Trimethoprim_Sulfamethoxazole	group_2180		hypothetical protein	84	69	193	426	30.3249	86.0606	2.68709	9.80196e-08	0.000355321	1.10006e-06	45	12	35	0.000247088	0.0024589	0.000999001	no	263
Trimethoprim_Sulfamethoxazole	group_2141	;btuD_1	hypothetical protein;Vitamin B12 import ATP-binding protein BtuD	23	4	254	491	8.30325	99.1919	11.1152	1.14479e-07	0.000414987	1.27688e-06	13	10	4	0.0922852	0.266846	0.001998	no	263	['Clindamycin', 'Enrofloxacin', 'Erythromycin', 'Marbofloxacin', 'Pradofloxacin']
Trimethoprim_Sulfamethoxazole	group_1696		hypothetical protein	144	162	133	333	51.9856	67.2727	2.22556	2.45468e-07	0.00088982	2.61712e-06	58	29	42	0.000861782	1	0.000999001	no	263
Trimethoprim_Sulfamethoxazole	group_1912		hypothetical protein	48	28	229	467	17.3285	94.3434	3.49595	4.76486e-07	0.00172726	4.92097e-06	34	20	17	0.391528	1	0.00899101	no	263	['Cefovecin', 'Penicillin']
Trimethoprim_Sulfamethoxazole	group_628		hypothetical protein	84	74	193	421	30.3249	85.0505	2.47612	6.78183e-07	0.00245841	6.90566e-06	54	16	41	0.000175127	0.00383827	0.00699301	no	263
Trimethoprim_Sulfamethoxazole	group_1804		hypothetical protein	20	4	257	491	7.22022	99.1919	9.55253	1.74629e-06	0.0063303	1.66587e-05	11	8	4	0.226562	0.548828	0.002997	no	263	['Clindamycin', 'Enrofloxacin', 'Erythromycin', 'Marbofloxacin']
